# Supplementary material for: rboAnalyzer: A Software to Improve Characterization of Non-coding RNAs From Sequence Database Search Output
Source: Front Genet. 2020 Jul 28;11:675. doi: 10.3389/fgene.2020.00675 (PMC7401326; doi:10.3389/fgene.2020.00675)
Supplement: Supplementary file 2 [file Data_Sheet_1.ZIP › MS1/PWWDWZTJ014-Alignment.xml]

<?xml version="1.0"?>
<!DOCTYPE BlastOutput PUBLIC "-//NCBI//NCBI BlastOutput/EN" "http://www.ncbi.nlm.nih.gov/dtd/NCBI_BlastOutput.dtd">
<BlastOutput>
  <BlastOutput_program>blastn</BlastOutput_program>
  <BlastOutput_version>BLASTN 2.9.0+</BlastOutput_version>
  <BlastOutput_reference>Stephen F. Altschul, Thomas L. Madden, Alejandro A. Sch&amp;auml;ffer, Jinghui Zhang, Zheng Zhang, Webb Miller, and David J. Lipman (1997), &quot;Gapped BLAST and PSI-BLAST: a new generation of protein database search programs&quot;, Nucleic Acids Res. 25:3389-3402.</BlastOutput_reference>
  <BlastOutput_db>nr</BlastOutput_db>
  <BlastOutput_query-ID>Query_185801</BlastOutput_query-ID>
  <BlastOutput_query-def>CP000480.1/6242368-6242671 Mycobacterium smegmatis str. MC2 155, complete genome</BlastOutput_query-def>
  <BlastOutput_query-len>304</BlastOutput_query-len>
  <BlastOutput_param>
    <Parameters>
      <Parameters_expect>10</Parameters_expect>
      <Parameters_sc-match>2</Parameters_sc-match>
      <Parameters_sc-mismatch>-3</Parameters_sc-mismatch>
      <Parameters_gap-open>5</Parameters_gap-open>
      <Parameters_gap-extend>2</Parameters_gap-extend>
      <Parameters_filter>L;m;</Parameters_filter>
    </Parameters>
  </BlastOutput_param>
<BlastOutput_iterations>
<Iteration>
  <Iteration_iter-num>1</Iteration_iter-num>
  <Iteration_query-ID>Query_185801</Iteration_query-ID>
  <Iteration_query-def>CP000480.1/6242368-6242671 Mycobacterium smegmatis str. MC2 155, complete genome</Iteration_query-def>
  <Iteration_query-len>304</Iteration_query-len>
<Iteration_hits>
<Hit>
  <Hit_num>1</Hit_num>
  <Hit_id>gi|4206095|gb|AF092842.1|AF092842</Hit_id>
  <Hit_def>Mycobacterium marinum G13 promoter construct</Hit_def>
  <Hit_accession>AF092842</Hit_accession>
  <Hit_len>766</Hit_len>
  <Hit_hsps>
    <Hsp>
      <Hsp_num>1</Hsp_num>
      <Hsp_bit-score>168.098</Hsp_bit-score>
      <Hsp_score>185</Hsp_score>
      <Hsp_evalue>2.91062e-37</Hsp_evalue>
      <Hsp_query-from>1</Hsp_query-from>
      <Hsp_query-to>242</Hsp_query-to>
      <Hsp_hit-from>213</Hsp_hit-from>
      <Hsp_hit-to>454</Hsp_hit-to>
      <Hsp_query-frame>1</Hsp_query-frame>
      <Hsp_hit-frame>1</Hsp_hit-frame>
      <Hsp_identity>190</Hsp_identity>
      <Hsp_positive>190</Hsp_positive>
      <Hsp_gaps>8</Hsp_gaps>
      <Hsp_align-len>246</Hsp_align-len>
      <Hsp_qseq>ACGGAAGCTTGGCGAGGCCAAGACCCAGCCGGAAGAGAAGGCTAGATCTCCCGACCCAAGCTCCTAGCACGGATACCGAGCACCCACGCGGAG-CACATGCCGCGGAATAGGCAAAAGTGTTGCGGACCTGCGTAGTTTCGAAAAGCGGACGGCCACGACGGCCCTTTGGGTGGGGTTGCAGCC-GTAGCGCATCGCAAAGACGCCGAGGTC-ACCCACGCAACCCAC-ATCGCACGCTTGGTCAC</Hsp_qseq>
      <Hsp_hseq>ACGGCAGCCCGGTGAAGCCAAGGTCGAACCGGAAGAGAAGGTTCGTCCTCCCGACCCGGGCACCCAGCACGGCCCCCG-GAACCCACGCGGAGTCATA-GCCGCGATAATGGCAGAAGTGTTGCGGGCCTGCGTAATTGCGAAATTCAGATGGTGCCGGCGGCCCTTTGGGTGGGGCTGCAGCCAGAAGGG--TCGCAAAAGCGCCGAGGCCAACCCACGCAGCCCACAAATGCACGCTTGGTAAC</Hsp_hseq>
      <Hsp_midline>|||| |||  || || ||||||  | | ||||||||||||| | |  ||||||||||  || || |||||||   ||| | |||||||||||| || | ||||||  |  |||| ||||||||||| |||||||| || |||||  | || ||   || ||||||||||||||||| ||||||| | || |  |||||||  |||||||| | ||||||||| ||||| |  ||||||||||| ||</Hsp_midline>
    </Hsp>
  </Hit_hsps>
</Hit>
<Hit>
  <Hit_num>2</Hit_num>
  <Hit_id>gi|1685827005|gb|CP038030.1|</Hit_id>
  <Hit_def>Rhodococcus ruber strain R1 chromosome, complete genome</Hit_def>
  <Hit_accession>CP038030</Hit_accession>
  <Hit_len>5352783</Hit_len>
  <Hit_hsps>
    <Hsp>
      <Hsp_num>1</Hsp_num>
      <Hsp_bit-score>116.702</Hsp_bit-score>
      <Hsp_score>128</Hsp_score>
      <Hsp_evalue>4.61629e-22</Hsp_evalue>
      <Hsp_query-from>15</Hsp_query-from>
      <Hsp_query-to>298</Hsp_query-to>
      <Hsp_hit-from>539528</Hsp_hit-from>
      <Hsp_hit-to>539241</Hsp_hit-to>
      <Hsp_query-frame>1</Hsp_query-frame>
      <Hsp_hit-frame>-1</Hsp_hit-frame>
      <Hsp_identity>209</Hsp_identity>
      <Hsp_positive>209</Hsp_positive>
      <Hsp_gaps>18</Hsp_gaps>
      <Hsp_align-len>295</Hsp_align-len>
      <Hsp_qseq>AGGCCAAGACCCAGCCGGAAGAGAAGGCTAGATCTCCCGACCCAAGCTCCTAGCACGGATACCGAGCACCCACGCGGAGCACATGCCGCGGAATAGGCAAAAGTGTTGCGGACCTGCGTAGTTTCGAAAAGCGGACGGC---CACGACG-GCCCTTTGGGTGG-GGTTGCAGCCGTAGCGCATCGCAAAGACGCCGAGGTCA--CCCACGCAACCCACATCGCACGCTTGGTCACTCGG-GGTCCGTGCTAGCGGGCGGCG-AACCG--GACATTGTCCGGGACGCCGCCCGATT</Hsp_qseq>
      <Hsp_hseq>AGGCCAAGAGCGAATCGGAAGAGAAGGTTCGATCTCCCGACCGGACTTCCCAGCACGGACACCGAGCACCCACGCGGAGCCGATGCCACTATAAGGGCAAAAGCGTTGTGGGCTTGCG-AGATTCGGGTCTTCGACGGCGAGCACCCCGCACCCGTTGCGAGGACGAACCAGCGATATC----CGAACCCTCGCCGAGGCCAGTGACACACAACCCATGCAGCACGCTTGGTAACTCGGCAGTCCGTGCTGGCGGGCGACGTCACCGAAGTCAT--TCGGCGACGTCGCCCGCTT</Hsp_hseq>
      <Hsp_midline>||||||||| | |  |||||||||||| | ||||||||||||  |  ||| |||||||| ||||||||||||||||||||  ||||| |   |  |||||||| |||| || | |||| || ||||       ||||||   |||  ||  ||| ||| | ||  |   ||||  || |    || |    |||||||| ||    ||| |||||||    ||||||||||| ||||||  ||||||||| ||||||| ||  ||||  | |||  || | |||| |||||| ||</Hsp_midline>
    </Hsp>
  </Hit_hsps>
</Hit>
<Hit>
  <Hit_num>3</Hit_num>
  <Hit_id>gi|1480623640|gb|CP023714.1|</Hit_id>
  <Hit_def>Rhodococcus ruber strain YC-YT1 chromosome, complete genome</Hit_def>
  <Hit_accession>CP023714</Hit_accession>
  <Hit_len>5669852</Hit_len>
  <Hit_hsps>
    <Hsp>
      <Hsp_num>1</Hsp_num>
      <Hsp_bit-score>116.702</Hsp_bit-score>
      <Hsp_score>128</Hsp_score>
      <Hsp_evalue>4.61629e-22</Hsp_evalue>
      <Hsp_query-from>15</Hsp_query-from>
      <Hsp_query-to>298</Hsp_query-to>
      <Hsp_hit-from>760366</Hsp_hit-from>
      <Hsp_hit-to>760079</Hsp_hit-to>
      <Hsp_query-frame>1</Hsp_query-frame>
      <Hsp_hit-frame>-1</Hsp_hit-frame>
      <Hsp_identity>209</Hsp_identity>
      <Hsp_positive>209</Hsp_positive>
      <Hsp_gaps>18</Hsp_gaps>
      <Hsp_align-len>295</Hsp_align-len>
      <Hsp_qseq>AGGCCAAGACCCAGCCGGAAGAGAAGGCTAGATCTCCCGACCCAAGCTCCTAGCACGGATACCGAGCACCCACGCGGAGCACATGCCGCGGAATAGGCAAAAGTGTTGCGGACCTGCGTAGTTTCGAAAAGCGGACGGC---CACGACG-GCCCTTTGGGTGG-GGTTGCAGCCGTAGCGCATCGCAAAGACGCCGAGGTCA--CCCACGCAACCCACATCGCACGCTTGGTCACTCGG-GGTCCGTGCTAGCGGGCGGCG-AACCG--GACATTGTCCGGGACGCCGCCCGATT</Hsp_qseq>
      <Hsp_hseq>AGGCCAAGAGCGAATCGGAAGAGAAGGTTCGATCTCCCGACCGGACTTCCCAGCACGGACACCGAGCACCCACGCGGAGCCGATGCCACTATAAGGGCAAAAGCGTTGTGGGCTTGCG-AGATTCGGGTCTTCGACGGCGAGCACCCCGCACCCGTTGCGAGGACGAACCAGCGATATC----CGAACCCTCGCCGAGGCCAGTGACACACAACCCATGCAGCACGCTTGGTAACTCGGCAGTCCGTGCTGGCGGGCGACGCCACCGAAGTCAT--TCGGCGACGTCGCCCGCTT</Hsp_hseq>
      <Hsp_midline>||||||||| | |  |||||||||||| | ||||||||||||  |  ||| |||||||| ||||||||||||||||||||  ||||| |   |  |||||||| |||| || | |||| || ||||       ||||||   |||  ||  ||| ||| | ||  |   ||||  || |    || |    |||||||| ||    ||| |||||||    ||||||||||| ||||||  ||||||||| ||||||| ||  ||||  | |||  || | |||| |||||| ||</Hsp_midline>
    </Hsp>
  </Hit_hsps>
</Hit>
<Hit>
  <Hit_num>4</Hit_num>
  <Hit_id>gi|1386660965|gb|CP029146.1|</Hit_id>
  <Hit_def>Rhodococcus ruber strain SD3 chromosome, complete genome</Hit_def>
  <Hit_accession>CP029146</Hit_accession>
  <Hit_len>5366612</Hit_len>
  <Hit_hsps>
    <Hsp>
      <Hsp_num>1</Hsp_num>
      <Hsp_bit-score>116.702</Hsp_bit-score>
      <Hsp_score>128</Hsp_score>
      <Hsp_evalue>4.61629e-22</Hsp_evalue>
      <Hsp_query-from>15</Hsp_query-from>
      <Hsp_query-to>298</Hsp_query-to>
      <Hsp_hit-from>538220</Hsp_hit-from>
      <Hsp_hit-to>537933</Hsp_hit-to>
      <Hsp_query-frame>1</Hsp_query-frame>
      <Hsp_hit-frame>-1</Hsp_hit-frame>
      <Hsp_identity>209</Hsp_identity>
      <Hsp_positive>209</Hsp_positive>
      <Hsp_gaps>18</Hsp_gaps>
      <Hsp_align-len>295</Hsp_align-len>
      <Hsp_qseq>AGGCCAAGACCCAGCCGGAAGAGAAGGCTAGATCTCCCGACCCAAGCTCCTAGCACGGATACCGAGCACCCACGCGGAGCACATGCCGCGGAATAGGCAAAAGTGTTGCGGACCTGCGTAGTTTCGAAAAGCGGACGGC---CACGACG-GCCCTTTGGGTGG-GGTTGCAGCCGTAGCGCATCGCAAAGACGCCGAGGTCA--CCCACGCAACCCACATCGCACGCTTGGTCACTCGG-GGTCCGTGCTAGCGGGCGGCG-AACCG--GACATTGTCCGGGACGCCGCCCGATT</Hsp_qseq>
      <Hsp_hseq>AGGCCAAGAGCGAATCGGAAGAGAAGGTTCGATCTCCCGACCGGACTTCCCAGCACGGACACCGAGCACCCACGCGGAGCCGATGCCACTATAAGGGCAAAAGCGTTGTGGGCTTGCG-AGATTCGGGTCTTCGACGGCGAGCACCCCGCACCCGTTGCGAGGACGAACCAGCGATATC----CGAACCCTCGCCGAGGCCAGTGACACACAACCCATGCAGCACGCTTGGTAACTCGGCAGTCCGTGCTGGCGGGCGACGCCACCGAAGTCAT--TCGGCGACGTCGCCCGCTT</Hsp_hseq>
      <Hsp_midline>||||||||| | |  |||||||||||| | ||||||||||||  |  ||| |||||||| ||||||||||||||||||||  ||||| |   |  |||||||| |||| || | |||| || ||||       ||||||   |||  ||  ||| ||| | ||  |   ||||  || |    || |    |||||||| ||    ||| |||||||    ||||||||||| ||||||  ||||||||| ||||||| ||  ||||  | |||  || | |||| |||||| ||</Hsp_midline>
    </Hsp>
  </Hit_hsps>
</Hit>
<Hit>
  <Hit_num>5</Hit_num>
  <Hit_id>gi|1321021756|gb|CP024890.1|</Hit_id>
  <Hit_def>Rhodococcus ruber strain YYL chromosome, complete genome</Hit_def>
  <Hit_accession>CP024890</Hit_accession>
  <Hit_len>5592192</Hit_len>
  <Hit_hsps>
    <Hsp>
      <Hsp_num>1</Hsp_num>
      <Hsp_bit-score>116.702</Hsp_bit-score>
      <Hsp_score>128</Hsp_score>
      <Hsp_evalue>4.61629e-22</Hsp_evalue>
      <Hsp_query-from>15</Hsp_query-from>
      <Hsp_query-to>298</Hsp_query-to>
      <Hsp_hit-from>5572362</Hsp_hit-from>
      <Hsp_hit-to>5572075</Hsp_hit-to>
      <Hsp_query-frame>1</Hsp_query-frame>
      <Hsp_hit-frame>-1</Hsp_hit-frame>
      <Hsp_identity>209</Hsp_identity>
      <Hsp_positive>209</Hsp_positive>
      <Hsp_gaps>18</Hsp_gaps>
      <Hsp_align-len>295</Hsp_align-len>
      <Hsp_qseq>AGGCCAAGACCCAGCCGGAAGAGAAGGCTAGATCTCCCGACCCAAGCTCCTAGCACGGATACCGAGCACCCACGCGGAGCACATGCCGCGGAATAGGCAAAAGTGTTGCGGACCTGCGTAGTTTCGAAAAGCGGACGGC---CACGACG-GCCCTTTGGGTGG-GGTTGCAGCCGTAGCGCATCGCAAAGACGCCGAGGTCA--CCCACGCAACCCACATCGCACGCTTGGTCACTCGG-GGTCCGTGCTAGCGGGCGGCG-AACCG--GACATTGTCCGGGACGCCGCCCGATT</Hsp_qseq>
      <Hsp_hseq>AGGCCAAGAGCGAATCGGAAGAGAAGGTTCGATCTCCCGACCGGACTTCCCAGCACGGACACCGAGCACCCACGCGGAGCCGATGCCACTATAAGGGCAAAAGCGTTGTGGGCTTGCG-AGATTCGGGTCTTCGACGGCGAGCACCCCGCACCCGTTGCGAGGACGAACCAGCGATATC----CGAACCCTCGCCGAGGCCAGTGACACACAACCCATGCAGCACGCTTGGTAACTCGGCAGTCCGTGCTGGCGGGCGACGCCACCGAAGTCAT--TCGGCGACGTCGCCCGCTT</Hsp_hseq>
      <Hsp_midline>||||||||| | |  |||||||||||| | ||||||||||||  |  ||| |||||||| ||||||||||||||||||||  ||||| |   |  |||||||| |||| || | |||| || ||||       ||||||   |||  ||  ||| ||| | ||  |   ||||  || |    || |    |||||||| ||    ||| |||||||    ||||||||||| ||||||  ||||||||| ||||||| ||  ||||  | |||  || | |||| |||||| ||</Hsp_midline>
    </Hsp>
  </Hit_hsps>
</Hit>
<Hit>
  <Hit_num>6</Hit_num>
  <Hit_id>gi|1273298528|gb|CP024315.1|</Hit_id>
  <Hit_def>Rhodococcus ruber strain P14 chromosome, complete genome</Hit_def>
  <Hit_accession>CP024315</Hit_accession>
  <Hit_len>5522075</Hit_len>
  <Hit_hsps>
    <Hsp>
      <Hsp_num>1</Hsp_num>
      <Hsp_bit-score>116.702</Hsp_bit-score>
      <Hsp_score>128</Hsp_score>
      <Hsp_evalue>4.61629e-22</Hsp_evalue>
      <Hsp_query-from>15</Hsp_query-from>
      <Hsp_query-to>298</Hsp_query-to>
      <Hsp_hit-from>4145853</Hsp_hit-from>
      <Hsp_hit-to>4145566</Hsp_hit-to>
      <Hsp_query-frame>1</Hsp_query-frame>
      <Hsp_hit-frame>-1</Hsp_hit-frame>
      <Hsp_identity>209</Hsp_identity>
      <Hsp_positive>209</Hsp_positive>
      <Hsp_gaps>18</Hsp_gaps>
      <Hsp_align-len>295</Hsp_align-len>
      <Hsp_qseq>AGGCCAAGACCCAGCCGGAAGAGAAGGCTAGATCTCCCGACCCAAGCTCCTAGCACGGATACCGAGCACCCACGCGGAGCACATGCCGCGGAATAGGCAAAAGTGTTGCGGACCTGCGTAGTTTCGAAAAGCGGACGGC---CACGACG-GCCCTTTGGGTGG-GGTTGCAGCCGTAGCGCATCGCAAAGACGCCGAGGTCA--CCCACGCAACCCACATCGCACGCTTGGTCACTCGG-GGTCCGTGCTAGCGGGCGGCG-AACCG--GACATTGTCCGGGACGCCGCCCGATT</Hsp_qseq>
      <Hsp_hseq>AGGCCAAGAGCGAATCGGAAGAGAAGGTTCGATCTCCCGACCGGACTTCCCAGCACGGACACCGAGCACCCACGCGGAGCCGATGCCACTATAAGGGCAAAAGCGTTGTGGGCTTGCG-AGATTCGGGTCTTCGACGGCGAGCACCCCGCACCCGTTGCGAGGACGAACCAGCGATATC----CGAACCCTCGCCGAGGCCAGTGACACACAACCCATGCAGCACGCTTGGTAACTCGGCAGTCCGTGCTGGCGGGCGACGCCACCGAAGTCAT--TCGGCGACGTCGCCCGCTT</Hsp_hseq>
      <Hsp_midline>||||||||| | |  |||||||||||| | ||||||||||||  |  ||| |||||||| ||||||||||||||||||||  ||||| |   |  |||||||| |||| || | |||| || ||||       ||||||   |||  ||  ||| ||| | ||  |   ||||  || |    || |    |||||||| ||    ||| |||||||    ||||||||||| ||||||  ||||||||| ||||||| ||  ||||  | |||  || | |||| |||||| ||</Hsp_midline>
    </Hsp>
  </Hit_hsps>
</Hit>
<Hit>
  <Hit_num>7</Hit_num>
  <Hit_id>gi|1050284927|gb|CP015529.1|</Hit_id>
  <Hit_def>Rhodococcus sp. WB1, complete genome</Hit_def>
  <Hit_accession>CP015529</Hit_accession>
  <Hit_len>5924026</Hit_len>
  <Hit_hsps>
    <Hsp>
      <Hsp_num>1</Hsp_num>
      <Hsp_bit-score>112.193</Hsp_bit-score>
      <Hsp_score>123</Hsp_score>
      <Hsp_evalue>1.96289e-20</Hsp_evalue>
      <Hsp_query-from>15</Hsp_query-from>
      <Hsp_query-to>298</Hsp_query-to>
      <Hsp_hit-from>4825131</Hsp_hit-from>
      <Hsp_hit-to>4825418</Hsp_hit-to>
      <Hsp_query-frame>1</Hsp_query-frame>
      <Hsp_hit-frame>1</Hsp_hit-frame>
      <Hsp_identity>208</Hsp_identity>
      <Hsp_positive>208</Hsp_positive>
      <Hsp_gaps>18</Hsp_gaps>
      <Hsp_align-len>295</Hsp_align-len>
      <Hsp_qseq>AGGCCAAGACCCAGCCGGAAGAGAAGGCTAGATCTCCCGACCCAAGCTCCTAGCACGGATACCGAGCACCCACGCGGAGCACATGCCGCGGAATAGGCAAAAGTGTTGCGGACCTGCGTAGTTTCGAAAAGCGGACGGC---CACGACGG-CCCTTTGGGTGGG-GTTGCAGCCGTAGCGCATCGCAAAGACGCCGAGGTCACC--CACGCAACCCACATCGCACGCTTGGTCACTCGG-GGTCCGTGCTAGCGGGCGGCG-AACCG--GACATTGTCCGGGACGCCGCCCGATT</Hsp_qseq>
      <Hsp_hseq>AGGCCAAGAGCGAATCGGAAGAGAAGGTTCGATCTCCCGACCGGAATTCCCAGCACGGACACCGAGCACCCACGCGGAGCCGATGCCACTATAAGGGCAAAAGTGTTGTGGGCTTGCG-AGATTCGGGTCTTCGAAGGCGAACACCCCGCACCCGTTGCGAGGACGAACCAGCGATATCCGAACCCT----CGCCGAGGCCAGTGACACACAACCCATGCAGCACGCTTGGTAACTCGGCAGTCCGTGCCGGCGGGCGACGCCACCGAAGTCAT--TCGGCGACGTCGCCCGCTT</Hsp_hseq>
      <Hsp_midline>||||||||| | |  |||||||||||| | ||||||||||||  |  ||| |||||||| ||||||||||||||||||||  ||||| |   |  ||||||||||||| || | |||| || ||||       || |||   |||  ||  ||| ||| | ||  |   ||||  || |  | | |     |||||||| ||    ||| |||||||    ||||||||||| ||||||  ||||||||  ||||||| ||  ||||  | |||  || | |||| |||||| ||</Hsp_midline>
    </Hsp>
  </Hit_hsps>
</Hit>
<Hit>
  <Hit_num>8</Hit_num>
  <Hit_id>gi|816214082|gb|CP011341.1|</Hit_id>
  <Hit_def>Rhodococcus aetherivorans strain IcdP1, complete genome</Hit_def>
  <Hit_accession>CP011341</Hit_accession>
  <Hit_len>5922748</Hit_len>
  <Hit_hsps>
    <Hsp>
      <Hsp_num>1</Hsp_num>
      <Hsp_bit-score>112.193</Hsp_bit-score>
      <Hsp_score>123</Hsp_score>
      <Hsp_evalue>1.96289e-20</Hsp_evalue>
      <Hsp_query-from>15</Hsp_query-from>
      <Hsp_query-to>140</Hsp_query-to>
      <Hsp_hit-from>700390</Hsp_hit-from>
      <Hsp_hit-to>700266</Hsp_hit-to>
      <Hsp_query-frame>1</Hsp_query-frame>
      <Hsp_hit-frame>-1</Hsp_hit-frame>
      <Hsp_identity>101</Hsp_identity>
      <Hsp_positive>101</Hsp_positive>
      <Hsp_gaps>1</Hsp_gaps>
      <Hsp_align-len>126</Hsp_align-len>
      <Hsp_qseq>AGGCCAAGACCCAGCCGGAAGAGAAGGCTAGATCTCCCGACCCAAGCTCCTAGCACGGATACCGAGCACCCACGCGGAGCACATGCCGCGGAATAGGCAAAAGTGTTGCGGACCTGCGTAGTTTCG</Hsp_qseq>
      <Hsp_hseq>AGGCCAAGAGCGAATCGGAAGAGAAGGTTCGATCTCCCGACCGGAATTCCCAGCACGGACACCGAGCACCCACGCGGAGCCGATGCCACTATAAGGGCAAAAGTGTTGTGGGCTTGCG-AGATTCG</Hsp_hseq>
      <Hsp_midline>||||||||| | |  |||||||||||| | ||||||||||||  |  ||| |||||||| ||||||||||||||||||||  ||||| |   |  ||||||||||||| || | |||| || ||||</Hsp_midline>
    </Hsp>
    <Hsp>
      <Hsp_num>2</Hsp_num>
      <Hsp_bit-score>51.7806</Hsp_bit-score>
      <Hsp_score>56</Hsp_score>
      <Hsp_evalue>0.0161267</Hsp_evalue>
      <Hsp_query-from>201</Hsp_query-from>
      <Hsp_query-to>298</Hsp_query-to>
      <Hsp_hit-from>700204</Hsp_hit-from>
      <Hsp_hit-to>700103</Hsp_hit-to>
      <Hsp_query-frame>1</Hsp_query-frame>
      <Hsp_hit-frame>-1</Hsp_hit-frame>
      <Hsp_identity>77</Hsp_identity>
      <Hsp_positive>77</Hsp_positive>
      <Hsp_gaps>8</Hsp_gaps>
      <Hsp_align-len>104</Hsp_align-len>
      <Hsp_qseq>CGCCGAGGTCACC--CACGCAACCCACATCGCACGCTTGGTCACTCGG-GGTCCGTGCTAGCGGGCGGCG-AACCG--GACATTGTCCGGGACGCCGCCCGATT</Hsp_qseq>
      <Hsp_hseq>CGCCGAGGCCAGTGACACACAACCCATGCAGCACGCTTGGTAACTCGGCAGTCCGTGCCGGCGGGCGACGCCACCGAAGTCAT--TCGGCGACGTCGCCCGCTT</Hsp_hseq>
      <Hsp_midline>|||||||| ||    ||| |||||||    ||||||||||| ||||||  ||||||||  ||||||| ||  ||||  | |||  || | |||| |||||| ||</Hsp_midline>
    </Hsp>
  </Hit_hsps>
</Hit>
<Hit>
  <Hit_num>9</Hit_num>
  <Hit_id>gi|374843763|emb|FO082843.1|</Hit_id>
  <Hit_def>Nocardia cyriacigeorgica GUH-2 chromosome complete genome</Hit_def>
  <Hit_accession>FO082843</Hit_accession>
  <Hit_len>6194645</Hit_len>
  <Hit_hsps>
    <Hsp>
      <Hsp_num>1</Hsp_num>
      <Hsp_bit-score>110.39</Hsp_bit-score>
      <Hsp_score>121</Hsp_score>
      <Hsp_evalue>6.85118e-20</Hsp_evalue>
      <Hsp_query-from>15</Hsp_query-from>
      <Hsp_query-to>298</Hsp_query-to>
      <Hsp_hit-from>383868</Hsp_hit-from>
      <Hsp_hit-to>383586</Hsp_hit-to>
      <Hsp_query-frame>1</Hsp_query-frame>
      <Hsp_hit-frame>-1</Hsp_hit-frame>
      <Hsp_identity>209</Hsp_identity>
      <Hsp_positive>209</Hsp_positive>
      <Hsp_gaps>17</Hsp_gaps>
      <Hsp_align-len>292</Hsp_align-len>
      <Hsp_qseq>AGGCCAAGACCCAGCCGGAAGAGAAGGCTAGATCTCCCGACCCAAGCT-CCTAGCACGGATACCGAGCACCCACGCGGAGCACATGCCGCGGAATAGGCAAAAGTGTTGCGGACCTGCGTAGTTTCGAAAAGCGGACGGCCA-CGAC-GGCCCTTTGGGTGGGGTTGCAGCCGTAGCGCA-TCGCA-AAGACGCCGAGGTC-ACCCACGCAACCCACATCGCACGCTTGGTCACTCGGG--GTCCGTGCTAGCGGGCGGCGAACCGGACATTGTCCGGGACGCCGCCCGATT</Hsp_qseq>
      <Hsp_hseq>AGGCCAGGACGGAGTCGGAAGAGAAGGCTCAGCCCCCCATCCCACCCTTCCCAGCACGGACGCCAGGCACCCACGCGGAGCGC--GCCGCGACAAGGGCAAAAGCGTTGTGGGCCTGCG-ACATTCGAGCTGCCGACGGCGAGCGCCTCGCACATT-TGCGGGGATG-AGCCGCGGTGGATTCGGATCAATCGCCGAGGCCGAAGAACACAACCCACTCAGCACGCTTGGTAAC-CGGGTTGTCCGTGCTAGCGGGCGGTGA---GGTCGGTGACGGCAACGCCGCCCGCTT</Hsp_hseq>
      <Hsp_midline>|||||| |||  || ||||||||||||||    | |||  ||||  || || ||||||||  ||  ||||||||||||||| |  ||||||  |  |||||||| |||| || |||||| |  |||||   || |||||| | || |  || | ||  | |||| || |||||  | | | ||| |  |  |||||||| | |   || ||||||||   ||||||||||| || ||||  |||||||||||||||||| ||   || |  || | |  |||||||||| ||</Hsp_midline>
    </Hsp>
  </Hit_hsps>
</Hit>
<Hit>
  <Hit_num>10</Hit_num>
  <Hit_id>gi|1347499445|gb|CP026746.1|</Hit_id>
  <Hit_def>Nocardia cyriacigeorgica strain MDA3349 chromosome, complete genome</Hit_def>
  <Hit_accession>CP026746</Hit_accession>
  <Hit_len>6320090</Hit_len>
  <Hit_hsps>
    <Hsp>
      <Hsp_num>1</Hsp_num>
      <Hsp_bit-score>108.587</Hsp_bit-score>
      <Hsp_score>119</Hsp_score>
      <Hsp_evalue>2.3913e-19</Hsp_evalue>
      <Hsp_query-from>15</Hsp_query-from>
      <Hsp_query-to>268</Hsp_query-to>
      <Hsp_hit-from>1293452</Hsp_hit-from>
      <Hsp_hit-to>1293707</Hsp_hit-to>
      <Hsp_query-frame>1</Hsp_query-frame>
      <Hsp_hit-frame>1</Hsp_hit-frame>
      <Hsp_identity>188</Hsp_identity>
      <Hsp_positive>188</Hsp_positive>
      <Hsp_gaps>12</Hsp_gaps>
      <Hsp_align-len>261</Hsp_align-len>
      <Hsp_qseq>AGGCCAAGACCCAGCCGGAAGAGAAGGCTAGATCTCCCGACCCAAGCT-CCTAGCACGGATACCGAGCACCCACGCGGAGCACATGCCGCGGAATAGGCAAAAGTGTTGCGGACCTGCGTAGTTTCGAAAAGCGGACGGCCA-CGACGGCCCTTTGGGTGGGGTTGCAGCCGTAG-CGCATCGCA-AAGACGCCGAGGTC-ACCCACGCAACCCACATCGCACGCTTGGTCACTCGGG--GTCCGTGCTAGCGGGCGGCGA</Hsp_qseq>
      <Hsp_hseq>AGGCCAGGACGGAGTCGGAAGAGAAGGCTCAGCCCCCCATCCCACCCTTCCCAGCACGGACGCCAGGCACCCACGCGGAGCGC--GCCGCGACAAGGGCAAAAGCGTTGTGGGCCTGCG-ACATTCGAGCTGCCGACGGCGAGCGCCTCGCATAATTGCGGGGATG-AGCCGCGGTGGAATCGGATCAGTCGCCGAGGCCGAAGAACACAACCCACTCAGCACGCTTGGTAAC-CGGGTTGTCCGTGCTAGCGGGCGGTGA</Hsp_hseq>
      <Hsp_midline>|||||| |||  || ||||||||||||||    | |||  ||||  || || ||||||||  ||  ||||||||||||||| |  ||||||  |  |||||||| |||| || |||||| |  |||||   || |||||| | || |   | |    | |||| || |||||  |  | |||| |  || |||||||| | |   || ||||||||   ||||||||||| || ||||  |||||||||||||||||| ||</Hsp_midline>
    </Hsp>
  </Hit_hsps>
</Hit>
<Hit>
  <Hit_num>11</Hit_num>
  <Hit_id>gi|1108540983|gb|CP018082.1|</Hit_id>
  <Hit_def>Nocardia sp. Y48 chromosome, complete genome</Hit_def>
  <Hit_accession>CP018082</Hit_accession>
  <Hit_len>7310115</Hit_len>
  <Hit_hsps>
    <Hsp>
      <Hsp_num>1</Hsp_num>
      <Hsp_bit-score>105.882</Hsp_bit-score>
      <Hsp_score>116</Hsp_score>
      <Hsp_evalue>8.34644e-19</Hsp_evalue>
      <Hsp_query-from>15</Hsp_query-from>
      <Hsp_query-to>265</Hsp_query-to>
      <Hsp_hit-from>360701</Hsp_hit-from>
      <Hsp_hit-to>360449</Hsp_hit-to>
      <Hsp_query-frame>1</Hsp_query-frame>
      <Hsp_hit-frame>-1</Hsp_hit-frame>
      <Hsp_identity>186</Hsp_identity>
      <Hsp_positive>186</Hsp_positive>
      <Hsp_gaps>16</Hsp_gaps>
      <Hsp_align-len>260</Hsp_align-len>
      <Hsp_qseq>AGGCCAAGACCCAGCCGGAAGAGAAGGCTAGATCTCCCGACCCAAGC-TCCTAGCACGGATACCGAGCACCCACGCGGAGCACATGCCGCGGAATAGGCAAAAGTGTTGCGGACCTGCGTAGTTTCGAAAAGCGGACGGCCACGACGGCC---CTTTGG--GTGGGGTTGCAGCCGTAGCGCATCGCAAAGACGCCGAGGTCACC-CACGCAACCCACATC-GCACGCTTGGTCACTCGG-GGTCCGTGCTAGCGGGCGG</Hsp_qseq>
      <Hsp_hseq>AGGCCAAGACGGAGCCGGAAGAGAAGGTTTCGCCTCCCATCCCACCCTTCCCAGCACGGACGCCAGGCACCCACGCGGAGCGC--GCCGCGACAAGGGCAGCAGAGTTGTGGGCCTGCG-AAATTCG---AGCGGTCGTCGGCGAAGGCCTCGCACAGGTTGCGGGGATG-AACCGGCGGGGTTCGGGTGATCGCCGAGGCCACCGAACACAACCCACCTCAGCACGCTTGGTAACCGGGTGTTCCGTGCTAGCGGGCGG</Hsp_hseq>
      <Hsp_midline>||||||||||  ||||||||||||||| |    |||||  ||||  | ||| ||||||||  ||  ||||||||||||||| |  ||||||  |  ||||  || |||| || |||||| |  ||||   ||||| || |  ||| ||||   |   ||  | |||| || | |||  | |  |||      |||||||| ||||  || |||||||| || ||||||||||| ||  || | |||||||||||||||||</Hsp_midline>
    </Hsp>
  </Hit_hsps>
</Hit>
<Hit>
  <Hit_num>12</Hit_num>
  <Hit_id>gi|1539967643|emb|LR134352.1|</Hit_id>
  <Hit_def>Nocardia asteroides strain NCTC11293 genome assembly, chromosome: 1</Hit_def>
  <Hit_accession>LR134352</Hit_accession>
  <Hit_len>6983363</Hit_len>
  <Hit_hsps>
    <Hsp>
      <Hsp_num>1</Hsp_num>
      <Hsp_bit-score>102.275</Hsp_bit-score>
      <Hsp_score>112</Hsp_score>
      <Hsp_evalue>1.0168e-17</Hsp_evalue>
      <Hsp_query-from>15</Hsp_query-from>
      <Hsp_query-to>298</Hsp_query-to>
      <Hsp_hit-from>1139756</Hsp_hit-from>
      <Hsp_hit-to>1139473</Hsp_hit-to>
      <Hsp_query-frame>1</Hsp_query-frame>
      <Hsp_hit-frame>-1</Hsp_hit-frame>
      <Hsp_identity>203</Hsp_identity>
      <Hsp_positive>203</Hsp_positive>
      <Hsp_gaps>12</Hsp_gaps>
      <Hsp_align-len>290</Hsp_align-len>
      <Hsp_qseq>AGGCCAAGACCCAGCCGGAAGAGAAGGC-TAGATCTCCCGACCCAAGC-TCCTAGCACGGATACCGAGCACCCACGCGGAGCACATGCCGCGGAATAGGCAAAAGTGTTGCGGACCTGCGTAGTTTCGAAAAGCGGACGGCCACGACGGCCCTTTGG--GTGGGGTTGCAGCCGTAGCGCATCGCAAAGACGCCGAGGTCACC-CACGCAACCCACATCGCACGCTTGGTCACTCGG-GGTCCGTGCTAGCGGGCGGCGAACCGGACATTGTCCGGGACGCCGCCCGATT</Hsp_qseq>
      <Hsp_hseq>AGGCCAAGACGGAGCCGGAAGAGAAGGCATTCGCCTCCCATCCCACCCTTCCCAGCACGGACGCCAGGCACCCACGCGGAGCGC--GCCGCGACAAGGGCAGCAGAGTTGTGGGCCTGCG-AAATTCGGGCAGTCGTCGGCGAAGGCCTCGCACAGGTTGCGGGGATG-AACCGGCGGGGTTCGGATGATCGCCGAGGCCACCGAACACAACCCACCGAGCACGCTTGGTAACCGGGTGTTCCGTGCTAGCGGGCGGTGAGGCCG--AGTAATCGGCACGCCGCCCGCTT</Hsp_hseq>
      <Hsp_midline>||||||||||  |||||||||||||||| |    |||||  ||||  | ||| ||||||||  ||  ||||||||||||||| |  ||||||  |  ||||  || |||| || |||||| |  ||||   ||  | |||| | | |  | |   ||  | |||| || | |||  | |  ||| |    |||||||| ||||  || ||||||||   ||||||||||| ||  || | ||||||||||||||||| ||  | |  | |   ||| |||||||||| ||</Hsp_midline>
    </Hsp>
  </Hit_hsps>
</Hit>
<Hit>
  <Hit_num>13</Hit_num>
  <Hit_id>gi|1444379873|gb|CP031418.1|</Hit_id>
  <Hit_def>Nocardia farcinica strain W6977 chromosome, complete genome</Hit_def>
  <Hit_accession>CP031418</Hit_accession>
  <Hit_len>6291633</Hit_len>
  <Hit_hsps>
    <Hsp>
      <Hsp_num>1</Hsp_num>
      <Hsp_bit-score>100.472</Hsp_bit-score>
      <Hsp_score>110</Hsp_score>
      <Hsp_evalue>3.549e-17</Hsp_evalue>
      <Hsp_query-from>15</Hsp_query-from>
      <Hsp_query-to>269</Hsp_query-to>
      <Hsp_hit-from>3365486</Hsp_hit-from>
      <Hsp_hit-to>3365741</Hsp_hit-to>
      <Hsp_query-frame>1</Hsp_query-frame>
      <Hsp_hit-frame>1</Hsp_hit-frame>
      <Hsp_identity>189</Hsp_identity>
      <Hsp_positive>189</Hsp_positive>
      <Hsp_gaps>17</Hsp_gaps>
      <Hsp_align-len>264</Hsp_align-len>
      <Hsp_qseq>AGGCCAAGACCCAGCCGGAAGAGAAGGCTAGATCTCCCGACCCAAGCTCCTAGCACGGATACCGAGCACCCACGCGGAGCACATGCCGC-GGAATAGGCAAAAGTGTTGCGGACCTGCGTAGTTTCGAAAAGCGGACGGCCACGACGGCCCTTTGG--GTGGGGTTGCAGCCGTAGCGCA--TCGCAAAGACGCCGAGGTCA-CCCACGCAACCCACATC-GCACGCTTGGTCACTCGGG--GTCCGTGCTAGCGGGCGGCGAA</Hsp_qseq>
      <Hsp_hseq>AGGCCAAGGCGGAACCGGAAGAGAAGGTCACGTCTCCCGACCACCTTTCCCAGCACGGAGGCCAGGTACCCACGCGGAGCGC--GCCGCTTGGAT-GGCAGAAGCGTTGTGGGCCTGCGTAG-TTCGAGCTGCCGACGGCGAGAGCCTCGCACAGGTTGCGGGGATG-AACCG--GCGGAGTTCGGATGATCGCCGAGGCCATGGAACACAACCCACCTCAGCACGCTTGGTAAC-CGGGTACTCCGTGCTAGCGGGCGGTGAA</Hsp_hseq>
      <Hsp_midline>|||||||| |  | |||||||||||||  |  ||||||||||     ||| ||||||||  ||  | ||||||||||||| |  |||||  | || |||| ||| |||| || ||||||||| |||||   || |||||| |   |  | |   ||  | |||| || | |||  ||| |  ||| |    |||||||| ||    || |||||||| || ||||||||||| || ||||   ||||||||||||||||| |||</Hsp_midline>
    </Hsp>
  </Hit_hsps>
</Hit>
<Hit>
  <Hit_num>14</Hit_num>
  <Hit_id>gi|873551602|emb|LN868939.1|</Hit_id>
  <Hit_def>Nocardia farcinica genome assembly NCTC11134, plasmid : 2</Hit_def>
  <Hit_accession>LN868939</Hit_accession>
  <Hit_len>2657929</Hit_len>
  <Hit_hsps>
    <Hsp>
      <Hsp_num>1</Hsp_num>
      <Hsp_bit-score>100.472</Hsp_bit-score>
      <Hsp_score>110</Hsp_score>
      <Hsp_evalue>3.549e-17</Hsp_evalue>
      <Hsp_query-from>15</Hsp_query-from>
      <Hsp_query-to>269</Hsp_query-to>
      <Hsp_hit-from>391854</Hsp_hit-from>
      <Hsp_hit-to>392109</Hsp_hit-to>
      <Hsp_query-frame>1</Hsp_query-frame>
      <Hsp_hit-frame>1</Hsp_hit-frame>
      <Hsp_identity>189</Hsp_identity>
      <Hsp_positive>189</Hsp_positive>
      <Hsp_gaps>17</Hsp_gaps>
      <Hsp_align-len>264</Hsp_align-len>
      <Hsp_qseq>AGGCCAAGACCCAGCCGGAAGAGAAGGCTAGATCTCCCGACCCAAGCTCCTAGCACGGATACCGAGCACCCACGCGGAGCACATGCCGC-GGAATAGGCAAAAGTGTTGCGGACCTGCGTAGTTTCGAAAAGCGGACGGCCACGACGGCCCTTTGG--GTGGGGTTGCAGCCGTAGCGCA--TCGCAAAGACGCCGAGGTCA-CCCACGCAACCCACATC-GCACGCTTGGTCACTCGGG--GTCCGTGCTAGCGGGCGGCGAA</Hsp_qseq>
      <Hsp_hseq>AGGCCAAGGCGGAACCGGAAGAGAAGGTCACGTCTCCCGACCACCTTTCCCAGCACGGAGGCCAGGTACCCACGCGGAGCGC--GCCGCTTGGAT-GGCAGAAGCGTTGTGGGCCTGCGTAG-TTCGAGCTGCCGACGGCGAGAGCCTCGCACAGGTTGCGGGGATG-AACCG--GCGGAGTTCGGATGATCGCCGAGGCCATGGAACACAACCCACCTCAGCACGCTTGGTAAC-CGGGTACTCCGTGCTAGCGGGCGGTGAA</Hsp_hseq>
      <Hsp_midline>|||||||| |  | |||||||||||||  |  ||||||||||     ||| ||||||||  ||  | ||||||||||||| |  |||||  | || |||| ||| |||| || ||||||||| |||||   || |||||| |   |  | |   ||  | |||| || | |||  ||| |  ||| |    |||||||| ||    || |||||||| || ||||||||||| || ||||   ||||||||||||||||| |||</Hsp_midline>
    </Hsp>
  </Hit_hsps>
</Hit>
<Hit>
  <Hit_num>15</Hit_num>
  <Hit_id>gi|54013472|dbj|AP006618.1|</Hit_id>
  <Hit_def>Nocardia farcinica IFM 10152 DNA, complete genome</Hit_def>
  <Hit_accession>AP006618</Hit_accession>
  <Hit_len>6021225</Hit_len>
  <Hit_hsps>
    <Hsp>
      <Hsp_num>1</Hsp_num>
      <Hsp_bit-score>100.472</Hsp_bit-score>
      <Hsp_score>110</Hsp_score>
      <Hsp_evalue>3.549e-17</Hsp_evalue>
      <Hsp_query-from>15</Hsp_query-from>
      <Hsp_query-to>269</Hsp_query-to>
      <Hsp_hit-from>367388</Hsp_hit-from>
      <Hsp_hit-to>367133</Hsp_hit-to>
      <Hsp_query-frame>1</Hsp_query-frame>
      <Hsp_hit-frame>-1</Hsp_hit-frame>
      <Hsp_identity>189</Hsp_identity>
      <Hsp_positive>189</Hsp_positive>
      <Hsp_gaps>17</Hsp_gaps>
      <Hsp_align-len>264</Hsp_align-len>
      <Hsp_qseq>AGGCCAAGACCCAGCCGGAAGAGAAGGCTAGATCTCCCGACCCAAGCTCCTAGCACGGATACCGAGCACCCACGCGGAGCACATGCCGC-GGAATAGGCAAAAGTGTTGCGGACCTGCGTAGTTTCGAAAAGCGGACGGCCACGACGGCCCTTTGG--GTGGGGTTGCAGCCGTAGCGCA--TCGCAAAGACGCCGAGGTCA-CCCACGCAACCCACATC-GCACGCTTGGTCACTCGGG--GTCCGTGCTAGCGGGCGGCGAA</Hsp_qseq>
      <Hsp_hseq>AGGCCAAGGCGGAACCGGAAGAGAAGGTCACGTCTCCCGACCACCTTTCCCAGCACGGAGGCCAGGTACCCACGCGGAGCGC--GCCGCTTGGAT-GGCAGAAGCGTTGTGGGCCTGCGTAG-TTCGAGCTGCCGACGGCGAGAGCCTCGCACAGGTTGCGGGGATG-AACCG--GCGGAGTTCGGATGATCGCCGAGGCCATGGAACACAACCCACCTCAGCACGCTTGGTAAC-CGGGTACTCCGTGCTAGCGGGCGGTGAA</Hsp_hseq>
      <Hsp_midline>|||||||| |  | |||||||||||||  |  ||||||||||     ||| ||||||||  ||  | ||||||||||||| |  |||||  | || |||| ||| |||| || ||||||||| |||||   || |||||| |   |  | |   ||  | |||| || | |||  ||| |  ||| |    |||||||| ||    || |||||||| || ||||||||||| || ||||   ||||||||||||||||| |||</Hsp_midline>
    </Hsp>
  </Hit_hsps>
</Hit>
<Hit>
  <Hit_num>16</Hit_num>
  <Hit_id>gi|1576715018|emb|LR215973.1|</Hit_id>
  <Hit_def>Nocardia cyriacigeorgica strain 3012STDY6756504 genome assembly, chromosome: 1</Hit_def>
  <Hit_accession>LR215973</Hit_accession>
  <Hit_len>6476621</Hit_len>
  <Hit_hsps>
    <Hsp>
      <Hsp_num>1</Hsp_num>
      <Hsp_bit-score>99.5699</Hsp_bit-score>
      <Hsp_score>109</Hsp_score>
      <Hsp_evalue>1.23872e-16</Hsp_evalue>
      <Hsp_query-from>15</Hsp_query-from>
      <Hsp_query-to>268</Hsp_query-to>
      <Hsp_hit-from>5134570</Hsp_hit-from>
      <Hsp_hit-to>5134315</Hsp_hit-to>
      <Hsp_query-frame>1</Hsp_query-frame>
      <Hsp_hit-frame>-1</Hsp_hit-frame>
      <Hsp_identity>186</Hsp_identity>
      <Hsp_positive>186</Hsp_positive>
      <Hsp_gaps>12</Hsp_gaps>
      <Hsp_align-len>261</Hsp_align-len>
      <Hsp_qseq>AGGCCAAGACCCAGCCGGAAGAGAAGGCTAGATCTCCCGACCCAAGC-TCCTAGCACGGATACCGAGCACCCACGCGGAGCACATGCCGCGGAATAGGCAAAAGTGTTGCGGACCTGCGTAGTTTCGAAAAGCGGACGGCCA-CGACGGCCCTTTGGGTGGGGTTGCAGCCGTAG-CGCATCGCA-AAGACGCCGAGGTC-ACCCACGCAACCCACATCGCACGCTTGGTCACTCGGG--GTCCGTGCTAGCGGGCGGCGA</Hsp_qseq>
      <Hsp_hseq>AGGCCAGGACGGAGTCGGAAGAGAAGGCTCAGCCCCCCATCCCACCCTTCCCAGCACGGACGCCAGGTACCCACGCGGAGCGC--GCCGCGACAAGGGCAAAAGCGTTGTGGGCCTGCG-ACATTCGAGCTGCCGACGGCGAGCGCCTCGCATAATTGCGGGGATG-AGCCGCGGTGGAATCGGATCACTCGCCGAGGCCGAAGAACACAACCCACTCAGCACGCTTGGTAAC-CGGGTTGTCCGTGCTAGCGGGCGGTGA</Hsp_hseq>
      <Hsp_midline>|||||| |||  || ||||||||||||||    | |||  ||||  | ||| ||||||||  ||  | ||||||||||||| |  ||||||  |  |||||||| |||| || |||||| |  |||||   || |||||| | || |   | |    | |||| || |||||  |  | |||| |  |  |||||||| | |   || ||||||||   ||||||||||| || ||||  |||||||||||||||||| ||</Hsp_midline>
    </Hsp>
  </Hit_hsps>
</Hit>
<Hit>
  <Hit_num>17</Hit_num>
  <Hit_id>gi|1082341012|gb|CP017014.1|</Hit_id>
  <Hit_def>Rhodococcus sp. WMMA185, complete genome</Hit_def>
  <Hit_accession>CP017014</Hit_accession>
  <Hit_len>4444448</Hit_len>
  <Hit_hsps>
    <Hsp>
      <Hsp_num>1</Hsp_num>
      <Hsp_bit-score>98.6682</Hsp_bit-score>
      <Hsp_score>108</Hsp_score>
      <Hsp_evalue>1.23872e-16</Hsp_evalue>
      <Hsp_query-from>15</Hsp_query-from>
      <Hsp_query-to>294</Hsp_query-to>
      <Hsp_hit-from>3561730</Hsp_hit-from>
      <Hsp_hit-to>3562006</Hsp_hit-to>
      <Hsp_query-frame>1</Hsp_query-frame>
      <Hsp_hit-frame>1</Hsp_hit-frame>
      <Hsp_identity>195</Hsp_identity>
      <Hsp_positive>195</Hsp_positive>
      <Hsp_gaps>13</Hsp_gaps>
      <Hsp_align-len>285</Hsp_align-len>
      <Hsp_qseq>AGGCCAAGACCCAGCCGGAAGAGAAGGCTAGATCTCCCGACCCAAGCTCCTAGCACGGATACCGAGCACCCACGCGGAGCACATGCCGCGGAATAGGCAAAAGTGTTGCGGACCTGCGTAGTTTCGAAAAGCGGACGGCCACGACGGCCCTTTGGGTGGGGTTGCAG-----CCGTAGCGCATCGCAAAGACGCCGAGGTCACCCACGCAACCCACATCGCACGCTTGGTCACTCGGGGTCCGTGCTAGCGGGCGGCGAACCGGACATTGTCCGGGACGCCGCCC</Hsp_qseq>
      <Hsp_hseq>AGGCCAAAATCGACCCGGAAGAGAAGGATCGATTTCCCGACCAGGATTCCTAGCACGGGCACTCGGTACCCACGCGGAGCACAAGCCACTATAAGGGCGAAAGCGTTGTGGGCCTGCG-AGACTCG-AGTTCGATCGGCAAGGA---ACCT---GCACCGGTTGCAGGACGACCCGACGGCTACGAACTCTCGCCGAGGCCAGTCACACAACCCACCGAGCACGCTTGGTAACCAGTTGTCCGTGCTGATGGGCGGCGAAGCTGACGTAGTCGGTAGCGCCGCCC</Hsp_hseq>
      <Hsp_midline>||||||| | | | ||||||||||||| | ||| ||||||||     |||||||||||  ||   | |||||||||||||||| ||| |   |  ||| |||| |||| || |||||| ||  ||| |   ||  |||| | ||    |||   |    ||||||||     ||  |  ||  || |    |||||||| ||  ||| ||||||||   ||||||||||| ||  |  |||||||||   |||||||||| | ||| | ||| |   ||||||||</Hsp_midline>
    </Hsp>
  </Hit_hsps>
</Hit>
<Hit>
  <Hit_num>18</Hit_num>
  <Hit_id>gi|576082433|gb|CP006850.1|</Hit_id>
  <Hit_def>Nocardia nova SH22a, complete genome</Hit_def>
  <Hit_accession>CP006850</Hit_accession>
  <Hit_len>8348532</Hit_len>
  <Hit_hsps>
    <Hsp>
      <Hsp_num>1</Hsp_num>
      <Hsp_bit-score>96.8649</Hsp_bit-score>
      <Hsp_score>106</Hsp_score>
      <Hsp_evalue>4.32356e-16</Hsp_evalue>
      <Hsp_query-from>1</Hsp_query-from>
      <Hsp_query-to>298</Hsp_query-to>
      <Hsp_hit-from>431367</Hsp_hit-from>
      <Hsp_hit-to>431074</Hsp_hit-to>
      <Hsp_query-frame>1</Hsp_query-frame>
      <Hsp_hit-frame>-1</Hsp_hit-frame>
      <Hsp_identity>214</Hsp_identity>
      <Hsp_positive>214</Hsp_positive>
      <Hsp_gaps>22</Hsp_gaps>
      <Hsp_align-len>307</Hsp_align-len>
      <Hsp_qseq>ACGGAAGCTTGGCG--AGGCCAAGACCCAGCCGGAAGAGAAGGCTAGATCTCCCGACCCAAGCTCCTAGCACGGATACCGAGCACCCACGCGGAGCACATGCCGCGGAATAGGCAAAAGTGTTGCGGACCTGCGTAGTTTCGAAAAGCGGACGGCCACGACGGCCCTTTGG--GTGGGGTTGCAGCCGTAGCGCATCGC-AAAGA-CGCCGAGGTCAC-CCACGCAACCCACATCGCACGCTTGGTCACTCGGG--GTCCGTGCTAGCGGGCGGCGAACCGGACATTGTCCGGGACGCCGCCCGATT</Hsp_qseq>
      <Hsp_hseq>ACGGAAG---GGCGGAAGGCCAAGATCGAAACGGAAGAGAAGGTTCGATCTCCCGGCCGCACTTCCCAGCACGGACACCAGGCACCCACGCGGAGCGC--GCCGCGACAAGGGCAGAAGCGTTGTGGGCCTGCG-AAATTCGCATTCACCTCGGCAATGGCCTCGCACAGGTTGCGGGGATG-AACCG--GCGGAGTGCGGATGATCGCCGAGGCCGCAGAACACAACCCGACCAGCACGCTTGGTAAC-CGGGCAGTCCGTGCTAGCGGGCGGTGAGGCCGAC---GACGGCTACGCCGCCCGCTT</Hsp_hseq>
      <Hsp_midline>|||||||   ||||  ||||||||| | |  |||||||||||| | ||||||||| ||  |  ||| |||||||| |||  ||||||||||||||| |  ||||||  |  |||| ||| |||| || |||||| |  |||| |       |||| | | |  | |   ||  | |||| || | |||  ||| |  ||  | || |||||||| | |   || ||||||     ||||||||||| || ||||  |||||||||||||||||| ||  | |||   | | |  |||||||||| ||</Hsp_midline>
    </Hsp>
  </Hit_hsps>
</Hit>
<Hit>
  <Hit_num>19</Hit_num>
  <Hit_id>gi|1390030871|gb|CP021354.1|</Hit_id>
  <Hit_def>Rhodococcus sp. S2-17 chromosome, complete genome</Hit_def>
  <Hit_accession>CP021354</Hit_accession>
  <Hit_len>6611769</Hit_len>
  <Hit_hsps>
    <Hsp>
      <Hsp_num>1</Hsp_num>
      <Hsp_bit-score>95.9632</Hsp_bit-score>
      <Hsp_score>105</Hsp_score>
      <Hsp_evalue>1.50907e-15</Hsp_evalue>
      <Hsp_query-from>15</Hsp_query-from>
      <Hsp_query-to>298</Hsp_query-to>
      <Hsp_hit-from>676927</Hsp_hit-from>
      <Hsp_hit-to>676644</Hsp_hit-to>
      <Hsp_query-frame>1</Hsp_query-frame>
      <Hsp_hit-frame>-1</Hsp_hit-frame>
      <Hsp_identity>197</Hsp_identity>
      <Hsp_positive>197</Hsp_positive>
      <Hsp_gaps>6</Hsp_gaps>
      <Hsp_align-len>287</Hsp_align-len>
      <Hsp_qseq>AGGCCAAGACCCAGCCGGAAGAGAAGGCTAGATCTCCCGACCCAAGCTCCTAGCACGGATACCGAGCACCCACGCGGAGCACATGCCGCGGAATAGGCAAAAGTGTTGCGGACCTGCGTAGTTTCGAAAAGCGGACGGCCACGACGGCCCTTTGGGTG--GGGTTGCAGCCGTAGCGCATCGCAAAGACGCCGAGGTCACCCACGCAACCCACATCGCACGCTTGGTCACTCGGGGTCCGTGCTAGCGGGCGGCGAACCGGAC-ATTGTCCGGGACGCCGCCCGATT</Hsp_qseq>
      <Hsp_hseq>AGGCCAAGATCGACCCGGAAGAGAAGGATCGATCTCCCGACCGCGATTCCCGGCACGGGCACTAGGTACCCACGCGGAGCACAAGCCACTATAAGGGCAGAAGTGTTGTGGGCCTGCG-AGACTCGCGTTTC-ATCGGCAAGGACCCTGCACCGGTTGCAGGGACG-ACCCGACGATCGTCGAACTCTCGCCGAGGCCATCCACACAACCCACCGAGCACGCTTGGTAACCGGTAGTCCGCGCTGACGGGCGGCGAAGTCGACGAGAGTCGGCAGCGCCGCCCGTTT</Hsp_hseq>
      <Hsp_midline>||||||||| | | ||||||||||||| | ||||||||||||     |||  ||||||  ||   | |||||||||||||||| ||| |   |  |||| |||||||| || |||||| ||  |||     |   |||| | |||    |   || ||  |||  | | |||  |  | ||| |    |||||||| || |||| ||||||||   ||||||||||| ||  |  ||||| |||  |||||||||||   ||| |  ||| |   ||||||||| ||</Hsp_midline>
    </Hsp>
  </Hit_hsps>
</Hit>
<Hit>
  <Hit_num>20</Hit_num>
  <Hit_id>gi|1709482798|gb|CP041769.1|</Hit_id>
  <Hit_def>Rhodococcus sp. WB9 chromosome, complete genome</Hit_def>
  <Hit_accession>CP041769</Hit_accession>
  <Hit_len>7704423</Hit_len>
  <Hit_hsps>
    <Hsp>
      <Hsp_num>1</Hsp_num>
      <Hsp_bit-score>95.0615</Hsp_bit-score>
      <Hsp_score>104</Hsp_score>
      <Hsp_evalue>1.50907e-15</Hsp_evalue>
      <Hsp_query-from>15</Hsp_query-from>
      <Hsp_query-to>298</Hsp_query-to>
      <Hsp_hit-from>813715</Hsp_hit-from>
      <Hsp_hit-to>813431</Hsp_hit-to>
      <Hsp_query-frame>1</Hsp_query-frame>
      <Hsp_hit-frame>-1</Hsp_hit-frame>
      <Hsp_identity>196</Hsp_identity>
      <Hsp_positive>196</Hsp_positive>
      <Hsp_gaps>5</Hsp_gaps>
      <Hsp_align-len>287</Hsp_align-len>
      <Hsp_qseq>AGGCCAAGACCCAGCCGGAAGAGAAGGCTAGATCTCCCGACCCAAGCTCCTAGCACGGATACCGAGCACCCACGCGGAGCACATGCCGCGGAATAGGCAAAAGTGTTGCGGACCTGCGTAGTTTCGAAAAGCGGACGGCCACGACGGCCCTTTGGGTGG--GGTTGCAGCCGTAGCGCATCGCAAAGACGCCGAGGTCACCCACGCAACCCACATCGCACGCTTGGTCACTCGGGGTCCGTGCTAGCGGGCGGCGAACCGGACA-TTGTCCGGGACGCCGCCCGATT</Hsp_qseq>
      <Hsp_hseq>AGGCCAAGGTCGACCCAGAAGAGAAGGATCGATCTCCCGACCAGGATTCCCAGCACGGGCACTAGGTACCCACGCGAAGCATAAGCCACTATAAGGGCAGAAGCGTTGTGGGCCTGCG-AGACTCGAGTCTTCACCGGCAAGGACCCTGCACAGGTTGCAAGGACG-ACCCGACGATATTCGGACTCTCGCCGAGGCCACCCACACAACCCACATTGCACGCTTGGTAACCGGTTGTCCGTGCTAACGGGCGGCGAAGTCGACAGCAGTCGGCAGCGCCGCCCGTTT</Hsp_hseq>
      <Hsp_midline>||||||||  | | || |||||||||| | ||||||||||||     ||| |||||||  ||   | ||||||||| |||| | ||| |   |  |||| ||| |||| || |||||| ||  ||||        |||| | |||    |   || ||   ||  | | |||  |    ||| |    |||||||| ||||||| |||||||||| ||||||||||| ||  |  |||||||||| |||||||||||   ||||   ||| |   ||||||||| ||</Hsp_midline>
    </Hsp>
  </Hit_hsps>
</Hit>
<Hit>
  <Hit_num>21</Hit_num>
  <Hit_id>gi|1368678086|gb|CP027793.1|</Hit_id>
  <Hit_def>Rhodococcus hoagii strain DSSKP-R-001 chromosome, complete genome</Hit_def>
  <Hit_accession>CP027793</Hit_accession>
  <Hit_len>5251559</Hit_len>
  <Hit_hsps>
    <Hsp>
      <Hsp_num>1</Hsp_num>
      <Hsp_bit-score>95.0615</Hsp_bit-score>
      <Hsp_score>104</Hsp_score>
      <Hsp_evalue>1.50907e-15</Hsp_evalue>
      <Hsp_query-from>17</Hsp_query-from>
      <Hsp_query-to>267</Hsp_query-to>
      <Hsp_hit-from>624372</Hsp_hit-from>
      <Hsp_hit-to>624119</Hsp_hit-to>
      <Hsp_query-frame>1</Hsp_query-frame>
      <Hsp_hit-frame>-1</Hsp_hit-frame>
      <Hsp_identity>177</Hsp_identity>
      <Hsp_positive>177</Hsp_positive>
      <Hsp_gaps>7</Hsp_gaps>
      <Hsp_align-len>256</Hsp_align-len>
      <Hsp_qseq>GCCAAGACCCAGCCGGAAGAGAAGGCTAGATCTCCCGACCCAAGCTCCTAGCACGGATACCGAGCACCCACGCGGAGCACATGCCGCGGAATAGGCAAAAGTGTTGCGGACCTGCGTAGTTTCGAAAAGCGGACGGCCACGAC---GGCCCTTTGGGTGGGGTTGCAGCCGTAGCGCATCGCAAAGACGCCGAGGTC--ACCCACGCAACCCACATCGCACGCTTGGTCACTCGGGGTCCGTGCTAGCGGGCGGCG</Hsp_qseq>
      <Hsp_hseq>GCCAGGATCGATCCGGAAGAGAAGGACCGATTCCCCGACCGGACTTCCCAGCACGGGTACCAGGTACCCACGCGGAGCACAAGCCACTATAAGGGCAGAAGCGTTGTGGGCTTGCGT-GACTCGGATGACTGACGGCAAGGACCCTGCACACGTTGCACGGGACGAACCGGCACCGC-CCGAGACCACGCCGAGGCCGTTGACACACAACCCACCTTGCACGCTTGGTAACCCGGAATCCGTGCTAGCGGGTGGCG</Hsp_hseq>
      <Hsp_midline>|||| || | | |||||||||||||   |||  |||||||  |  ||| ||||||| ||||  | |||||||||||||||| ||| |   |  |||| ||| |||| || | ||||| |  ||| |   | |||||| | |||   |  |   | |   |||  | | | | | |||  ||  |  ||||||||| |     ||| |||||||| | ||||||||||| || |||  |||||||||||||| ||||</Hsp_midline>
    </Hsp>
  </Hit_hsps>
</Hit>
<Hit>
  <Hit_num>22</Hit_num>
  <Hit_id>gi|1043686245|gb|CP009111.1|</Hit_id>
  <Hit_def>Rhodococcus opacus strain 1CP, complete genome</Hit_def>
  <Hit_accession>CP009111</Hit_accession>
  <Hit_len>7687653</Hit_len>
  <Hit_hsps>
    <Hsp>
      <Hsp_num>1</Hsp_num>
      <Hsp_bit-score>95.0615</Hsp_bit-score>
      <Hsp_score>104</Hsp_score>
      <Hsp_evalue>1.50907e-15</Hsp_evalue>
      <Hsp_query-from>15</Hsp_query-from>
      <Hsp_query-to>298</Hsp_query-to>
      <Hsp_hit-from>641373</Hsp_hit-from>
      <Hsp_hit-to>641089</Hsp_hit-to>
      <Hsp_query-frame>1</Hsp_query-frame>
      <Hsp_hit-frame>-1</Hsp_hit-frame>
      <Hsp_identity>196</Hsp_identity>
      <Hsp_positive>196</Hsp_positive>
      <Hsp_gaps>5</Hsp_gaps>
      <Hsp_align-len>287</Hsp_align-len>
      <Hsp_qseq>AGGCCAAGACCCAGCCGGAAGAGAAGGCTAGATCTCCCGACCCAAGCTCCTAGCACGGATACCGAGCACCCACGCGGAGCACATGCCGCGGAATAGGCAAAAGTGTTGCGGACCTGCGTAGTTTCGAAAAGCGGACGGCCACGACGGCCCTTTGGGTGG--GGTTGCAGCCGTAGCGCATCGCAAAGACGCCGAGGTCACCCACGCAACCCACATCGCACGCTTGGTCACTCGGGGTCCGTGCTAGCGGGCGGCGAACCGGACA-TTGTCCGGGACGCCGCCCGATT</Hsp_qseq>
      <Hsp_hseq>AGGCCAAGGTCGACCCAGAAGAGAAGGATCGATCTCCCGACCAGGATTCCCAGCACGGGCACTAGGTACCCACGCGAAGCATAAGCCACTATAAGGGCAGAAGCGTTGTGGGCCTGCG-AGACTCGAGTCTTCACCGGCAAGGACCCTGCACAGGTTGCAAGGACG-ACCCGACGATATTCGGACTCTCGCCGAGGCCACCCACACAACCCACATTGCACGCTTGGTAACCGGTTGTCCGTGCTAACGGGCGGCGAAGTCGACAGCAGTCGGCAGCGCCGCCCGTTT</Hsp_hseq>
      <Hsp_midline>||||||||  | | || |||||||||| | ||||||||||||     ||| |||||||  ||   | ||||||||| |||| | ||| |   |  |||| ||| |||| || |||||| ||  ||||        |||| | |||    |   || ||   ||  | | |||  |    ||| |    |||||||| ||||||| |||||||||| ||||||||||| ||  |  |||||||||| |||||||||||   ||||   ||| |   ||||||||| ||</Hsp_midline>
    </Hsp>
  </Hit_hsps>
</Hit>
<Hit>
  <Hit_num>23</Hit_num>
  <Hit_id>gi|589062392|gb|CP003949.1|</Hit_id>
  <Hit_def>Rhodococcus opacus PD630, complete genome</Hit_def>
  <Hit_accession>CP003949</Hit_accession>
  <Hit_len>8376953</Hit_len>
  <Hit_hsps>
    <Hsp>
      <Hsp_num>1</Hsp_num>
      <Hsp_bit-score>95.0615</Hsp_bit-score>
      <Hsp_score>104</Hsp_score>
      <Hsp_evalue>1.50907e-15</Hsp_evalue>
      <Hsp_query-from>15</Hsp_query-from>
      <Hsp_query-to>298</Hsp_query-to>
      <Hsp_hit-from>797082</Hsp_hit-from>
      <Hsp_hit-to>796798</Hsp_hit-to>
      <Hsp_query-frame>1</Hsp_query-frame>
      <Hsp_hit-frame>-1</Hsp_hit-frame>
      <Hsp_identity>196</Hsp_identity>
      <Hsp_positive>196</Hsp_positive>
      <Hsp_gaps>5</Hsp_gaps>
      <Hsp_align-len>287</Hsp_align-len>
      <Hsp_qseq>AGGCCAAGACCCAGCCGGAAGAGAAGGCTAGATCTCCCGACCCAAGCTCCTAGCACGGATACCGAGCACCCACGCGGAGCACATGCCGCGGAATAGGCAAAAGTGTTGCGGACCTGCGTAGTTTCGAAAAGCGGACGGCCACGACGGCCCTTTGGGTGG--GGTTGCAGCCGTAGCGCATCGCAAAGACGCCGAGGTCACCCACGCAACCCACATCGCACGCTTGGTCACTCGGGGTCCGTGCTAGCGGGCGGCGAACCGGACA-TTGTCCGGGACGCCGCCCGATT</Hsp_qseq>
      <Hsp_hseq>AGGCCAAGGTCGACCCAGAAGAGAAGGATCGATCTCCCGACCAGGATTCCCAGCACGGGCACTAGGTACCCACGCGAAGCATAAGCCACTATAAGGGCAGAAGCGTTGTGGGCCTGCG-AGACTCGAGTCTTCACCGGCAAGGACCCTGCACAGGTTGCAAGGACG-ACCCGACGATATTCGGACTCTCGCCGAGGCCACCCACACAACCCACATTGCACGCTTGGTAACCGGTTGTCCGTGCTAACGGGCGGCGAAGTCGACAGCAGTCGGCAGCGCCGCCCGTTT</Hsp_hseq>
      <Hsp_midline>||||||||  | | || |||||||||| | ||||||||||||     ||| |||||||  ||   | ||||||||| |||| | ||| |   |  |||| ||| |||| || |||||| ||  ||||        |||| | |||    |   || ||   ||  | | |||  |    ||| |    |||||||| ||||||| |||||||||| ||||||||||| ||  |  |||||||||| |||||||||||   ||||   ||| |   ||||||||| ||</Hsp_midline>
    </Hsp>
  </Hit_hsps>
</Hit>
<Hit>
  <Hit_num>24</Hit_num>
  <Hit_id>gi|1477352515|gb|CP032221.1|</Hit_id>
  <Hit_def>Rhodococcus rhodochrous strain EP4 chromosome</Hit_def>
  <Hit_accession>CP032221</Hit_accession>
  <Hit_len>5717651</Hit_len>
  <Hit_hsps>
    <Hsp>
      <Hsp_num>1</Hsp_num>
      <Hsp_bit-score>94.1598</Hsp_bit-score>
      <Hsp_score>103</Hsp_score>
      <Hsp_evalue>5.26718e-15</Hsp_evalue>
      <Hsp_query-from>15</Hsp_query-from>
      <Hsp_query-to>140</Hsp_query-to>
      <Hsp_hit-from>2302701</Hsp_hit-from>
      <Hsp_hit-to>2302577</Hsp_hit-to>
      <Hsp_query-frame>1</Hsp_query-frame>
      <Hsp_hit-frame>-1</Hsp_hit-frame>
      <Hsp_identity>97</Hsp_identity>
      <Hsp_positive>97</Hsp_positive>
      <Hsp_gaps>1</Hsp_gaps>
      <Hsp_align-len>126</Hsp_align-len>
      <Hsp_qseq>AGGCCAAGACCCAGCCGGAAGAGAAGGCTAGATCTCCCGACCCAAGCTCCTAGCACGGATACCGAGCACCCACGCGGAGCACATGCCGCGGAATAGGCAAAAGTGTTGCGGACCTGCGTAGTTTCG</Hsp_qseq>
      <Hsp_hseq>AGGCCAAGACCGAATCGGAAGAGAAGATTCGATCTCCCGACTGTTCTTCCCAGCACGGACACCGAGTACCCACGCGAAGCCGATGCCACTATAAGGGCACAAGTGTTGTGGGCCTGCG-AGTTCCG</Hsp_hseq>
      <Hsp_midline>||||||||||| |  |||||||||||  | |||||||||||      ||| |||||||| |||||| ||||||||| |||  ||||| |   |  |||| |||||||| || |||||| |||| ||</Hsp_midline>
    </Hsp>
    <Hsp>
      <Hsp_num>2</Hsp_num>
      <Hsp_bit-score>45.4688</Hsp_bit-score>
      <Hsp_score>49</Hsp_score>
      <Hsp_evalue>2.39341</Hsp_evalue>
      <Hsp_query-from>218</Hsp_query-from>
      <Hsp_query-to>267</Hsp_query-to>
      <Hsp_hit-from>2302496</Hsp_hit-from>
      <Hsp_hit-to>2302444</Hsp_hit-to>
      <Hsp_query-frame>1</Hsp_query-frame>
      <Hsp_hit-frame>-1</Hsp_hit-frame>
      <Hsp_identity>43</Hsp_identity>
      <Hsp_positive>43</Hsp_positive>
      <Hsp_gaps>3</Hsp_gaps>
      <Hsp_align-len>53</Hsp_align-len>
      <Hsp_qseq>CAACCCACATC-GCACGCTTGGTCACTCGGG--GTCCGTGCTAGCGGGCGGCG</Hsp_qseq>
      <Hsp_hseq>CAACCCATTTCAGCACGCATGGTAACTCGGACCGCCCGTGCTAGCGGGTGGCG</Hsp_hseq>
      <Hsp_midline>|||||||  || |||||| |||| ||||||   | ||||||||||||| ||||</Hsp_midline>
    </Hsp>
  </Hit_hsps>
</Hit>
<Hit>
  <Hit_num>25</Hit_num>
  <Hit_id>gi|1231694296|emb|LT906450.1|</Hit_id>
  <Hit_def>Rhodococcus rhodochrous strain NCTC10210 genome assembly, chromosome: 1</Hit_def>
  <Hit_accession>LT906450</Hit_accession>
  <Hit_len>5274756</Hit_len>
  <Hit_hsps>
    <Hsp>
      <Hsp_num>1</Hsp_num>
      <Hsp_bit-score>94.1598</Hsp_bit-score>
      <Hsp_score>103</Hsp_score>
      <Hsp_evalue>5.26718e-15</Hsp_evalue>
      <Hsp_query-from>15</Hsp_query-from>
      <Hsp_query-to>140</Hsp_query-to>
      <Hsp_hit-from>511270</Hsp_hit-from>
      <Hsp_hit-to>511146</Hsp_hit-to>
      <Hsp_query-frame>1</Hsp_query-frame>
      <Hsp_hit-frame>-1</Hsp_hit-frame>
      <Hsp_identity>97</Hsp_identity>
      <Hsp_positive>97</Hsp_positive>
      <Hsp_gaps>1</Hsp_gaps>
      <Hsp_align-len>126</Hsp_align-len>
      <Hsp_qseq>AGGCCAAGACCCAGCCGGAAGAGAAGGCTAGATCTCCCGACCCAAGCTCCTAGCACGGATACCGAGCACCCACGCGGAGCACATGCCGCGGAATAGGCAAAAGTGTTGCGGACCTGCGTAGTTTCG</Hsp_qseq>
      <Hsp_hseq>AGGCCAAGACCGAATCGGAAGAGAAGATTCGATCTCCCGACTGTTCTTCCCAGCACGGACACCGAGTACCCACGCGAAGCCGATGCCACTATAAGGGCACAAGTGTTGTGGGCCTGCG-AGTTCCG</Hsp_hseq>
      <Hsp_midline>||||||||||| |  |||||||||||  | |||||||||||      ||| |||||||| |||||| ||||||||| |||  ||||| |   |  |||| |||||||| || |||||| |||| ||</Hsp_midline>
    </Hsp>
    <Hsp>
      <Hsp_num>2</Hsp_num>
      <Hsp_bit-score>45.4688</Hsp_bit-score>
      <Hsp_score>49</Hsp_score>
      <Hsp_evalue>2.39341</Hsp_evalue>
      <Hsp_query-from>218</Hsp_query-from>
      <Hsp_query-to>267</Hsp_query-to>
      <Hsp_hit-from>511065</Hsp_hit-from>
      <Hsp_hit-to>511013</Hsp_hit-to>
      <Hsp_query-frame>1</Hsp_query-frame>
      <Hsp_hit-frame>-1</Hsp_hit-frame>
      <Hsp_identity>43</Hsp_identity>
      <Hsp_positive>43</Hsp_positive>
      <Hsp_gaps>3</Hsp_gaps>
      <Hsp_align-len>53</Hsp_align-len>
      <Hsp_qseq>CAACCCACATC-GCACGCTTGGTCACTCGGG--GTCCGTGCTAGCGGGCGGCG</Hsp_qseq>
      <Hsp_hseq>CAACCCATTTCAGCACGCATGGTAACTCGGACCGCCCGTGCTAGCGGGTGGCG</Hsp_hseq>
      <Hsp_midline>|||||||  || |||||| |||| ||||||   | ||||||||||||| ||||</Hsp_midline>
    </Hsp>
  </Hit_hsps>
</Hit>
<Hit>
  <Hit_num>26</Hit_num>
  <Hit_id>gi|226237899|dbj|AP011115.1|</Hit_id>
  <Hit_def>Rhodococcus opacus B4 DNA, complete genome</Hit_def>
  <Hit_accession>AP011115</Hit_accession>
  <Hit_len>7913450</Hit_len>
  <Hit_hsps>
    <Hsp>
      <Hsp_num>1</Hsp_num>
      <Hsp_bit-score>93.2581</Hsp_bit-score>
      <Hsp_score>102</Hsp_score>
      <Hsp_evalue>5.26718e-15</Hsp_evalue>
      <Hsp_query-from>15</Hsp_query-from>
      <Hsp_query-to>298</Hsp_query-to>
      <Hsp_hit-from>4576105</Hsp_hit-from>
      <Hsp_hit-to>4575820</Hsp_hit-to>
      <Hsp_query-frame>1</Hsp_query-frame>
      <Hsp_hit-frame>-1</Hsp_hit-frame>
      <Hsp_identity>197</Hsp_identity>
      <Hsp_positive>197</Hsp_positive>
      <Hsp_gaps>6</Hsp_gaps>
      <Hsp_align-len>288</Hsp_align-len>
      <Hsp_qseq>AGGCCAAGACCCAGCCGGAAGAGAAGGCTAGATCTCCCGACCCAAGCTCCTAGCACGGATACCGAGCACCCACGCGGAGCACATGCCGCGGAATAGGCAAAAGTGTTGCGGACCTGCGTAGTTTCGAAAAGCGGACGGCCACGACGGCCCTTTGGGTGG--GGTTGCAGCCGTAGCGCATCGCAAAGACGCCGAGGTCACCCACGCAACCCAC-ATCGCACGCTTGGTCACTCGGGGTCCGTGCTAGCGGGCGGCGAACCGGACA-TTGTCCGGGACGCCGCCCGATT</Hsp_qseq>
      <Hsp_hseq>AGGCCAAGGTCGACCCAGAAGAGAAGGATCGATCTCCCGACCAGGATTCCCAGCACGGGCACTAGGTACCCACGCGAAGCATAAGCCACTATAAGGGCAAAAGCGTTGTGGGCCTGCG-AGACTCGAGTCTTCACCGGCAAGGACCCTGCACCGGTTGCAAGGACG-ACCCGATGATATTCGGACTCTCGCCGAGGCCACCCACACAACCCACCATTGCACGCTTGGTAACCGGTTGTCCGTGCTAACGGGCGGCGAAGTCGACACCAGTCGGCAGCGCCGCCCGTTT</Hsp_hseq>
      <Hsp_midline>||||||||  | | || |||||||||| | ||||||||||||     ||| |||||||  ||   | ||||||||| |||| | ||| |   |  |||||||| |||| || |||||| ||  ||||        |||| | |||    |   || ||   ||  | | |||  |    ||| |    |||||||| ||||||| |||||||| || ||||||||||| ||  |  |||||||||| |||||||||||   ||||   ||| |   ||||||||| ||</Hsp_midline>
    </Hsp>
  </Hit_hsps>
</Hit>
<Hit>
  <Hit_num>27</Hit_num>
  <Hit_id>gi|1403600899|emb|LS483468.1|</Hit_id>
  <Hit_def>Rhodococcus coprophilus strain NCTC10994 genome assembly, chromosome: 1</Hit_def>
  <Hit_accession>LS483468</Hit_accession>
  <Hit_len>4579834</Hit_len>
  <Hit_hsps>
    <Hsp>
      <Hsp_num>1</Hsp_num>
      <Hsp_bit-score>91.4547</Hsp_bit-score>
      <Hsp_score>100</Hsp_score>
      <Hsp_evalue>1.83843e-14</Hsp_evalue>
      <Hsp_query-from>15</Hsp_query-from>
      <Hsp_query-to>141</Hsp_query-to>
      <Hsp_hit-from>2467403</Hsp_hit-from>
      <Hsp_hit-to>2467528</Hsp_hit-to>
      <Hsp_query-frame>1</Hsp_query-frame>
      <Hsp_hit-frame>1</Hsp_hit-frame>
      <Hsp_identity>97</Hsp_identity>
      <Hsp_positive>97</Hsp_positive>
      <Hsp_gaps>1</Hsp_gaps>
      <Hsp_align-len>127</Hsp_align-len>
      <Hsp_qseq>AGGCCAAGACCCAGCCGGAAGAGAAGGCTAGATCTCCCGACCCAAGCTCCTAGCACGGATACCGAGCACCCACGCGGAGCACATGCCGCGGAATAGGCAAAAGTGTTGCGGACCTGCGTAGTTTCGA</Hsp_qseq>
      <Hsp_hseq>AGGCCAAGAGCGGATCAGAAGAGAAGGTTCGGTCTCCCGCCCGGAGTTCCCAGCACGGACACCGAGTACCCACGCGGAGCCGATGCCACTATAAGGGCAGAAGCGTTGTGGGCCTGCG-AGTTGCGA</Hsp_hseq>
      <Hsp_midline>||||||||| |    | |||||||||| | | ||||||| ||  || ||| |||||||| |||||| |||||||||||||  ||||| |   |  |||| ||| |||| || |||||| |||| |||</Hsp_midline>
    </Hsp>
  </Hit_hsps>
</Hit>
<Hit>
  <Hit_num>28</Hit_num>
  <Hit_id>gi|1140135892|gb|CP019572.1|</Hit_id>
  <Hit_def>Rhodococcus sp. MTM3W5.2, complete genome</Hit_def>
  <Hit_accession>CP019572</Hit_accession>
  <Hit_len>5665081</Hit_len>
  <Hit_hsps>
    <Hsp>
      <Hsp_num>1</Hsp_num>
      <Hsp_bit-score>91.4547</Hsp_bit-score>
      <Hsp_score>100</Hsp_score>
      <Hsp_evalue>1.83843e-14</Hsp_evalue>
      <Hsp_query-from>15</Hsp_query-from>
      <Hsp_query-to>269</Hsp_query-to>
      <Hsp_hit-from>5216151</Hsp_hit-from>
      <Hsp_hit-to>5216409</Hsp_hit-to>
      <Hsp_query-frame>1</Hsp_query-frame>
      <Hsp_hit-frame>1</Hsp_hit-frame>
      <Hsp_identity>185</Hsp_identity>
      <Hsp_positive>185</Hsp_positive>
      <Hsp_gaps>18</Hsp_gaps>
      <Hsp_align-len>266</Hsp_align-len>
      <Hsp_qseq>AGGCCAAGACCCAGCCGGAAGAGAAGGCTAGATCTCCCGACC-CAAGCTCCTAGCACGGATACCGAGCACCCACGCGGAG-CACATGCCGCGGAATAGGCAAAAGTGTTGCGGACCTGCGTAGTTTCGAAAAGCGGACGGCCACGACGGCCCTTTGGGTGGGGTTGCAG-------CCGTAGCGCATCGCAAAGACGCCGAGGTCACCCACGCAACCCA-CATCGCACGCTTGGTCACTCGG-GGTCCGTGCTAGCGGGCGGCGAA</Hsp_qseq>
      <Hsp_hseq>AGGCCAAGGTCGACCCGGAAGAGAAGGATCGGTCTCCCGGCCGCGAAGTCCCAGCACGGACACCAGGCACCCACGCGGAGCCGCAAGCCACTATAAGGGCAGCAGCGTTGTGGGCCTGCGT-GACTCGGA---CATTCGGCAGCGA-GGACCTT--GCACGAGTTGCAGAGGCGAACTGACGATGCTCGAGCCTACGCCGAGGCCGGACACACAACCCACCAAAGCACGCTTGGTAACCCGGCGATCCGTGCTAGCGGGCGGCGAA</Hsp_hseq>
      <Hsp_midline>||||||||  | | ||||||||||||| | | ||||||| || | |  ||| |||||||| |||  |||||||||||||| | || ||| |   |  ||||  || |||| || ||||||| |  ||| |   |   ||||  ||| || ||||  |   | |||||||       | |  |    |||     ||||||||| |   ||| ||||||| ||  ||||||||||| || ||| | |||||||||||||||||||||</Hsp_midline>
    </Hsp>
  </Hit_hsps>
</Hit>
<Hit>
  <Hit_num>29</Hit_num>
  <Hit_id>gi|1707199879|gb|CP041647.1|</Hit_id>
  <Hit_def>Rhodococcus hoagii strain WY chromosome, complete genome</Hit_def>
  <Hit_accession>CP041647</Hit_accession>
  <Hit_len>5131576</Hit_len>
  <Hit_hsps>
    <Hsp>
      <Hsp_num>1</Hsp_num>
      <Hsp_bit-score>90.5531</Hsp_bit-score>
      <Hsp_score>99</Hsp_score>
      <Hsp_evalue>6.41674e-14</Hsp_evalue>
      <Hsp_query-from>17</Hsp_query-from>
      <Hsp_query-to>267</Hsp_query-to>
      <Hsp_hit-from>4671000</Hsp_hit-from>
      <Hsp_hit-to>4670747</Hsp_hit-to>
      <Hsp_query-frame>1</Hsp_query-frame>
      <Hsp_hit-frame>-1</Hsp_hit-frame>
      <Hsp_identity>176</Hsp_identity>
      <Hsp_positive>176</Hsp_positive>
      <Hsp_gaps>7</Hsp_gaps>
      <Hsp_align-len>256</Hsp_align-len>
      <Hsp_qseq>GCCAAGACCCAGCCGGAAGAGAAGGCTAGATCTCCCGACCCAAGCTCCTAGCACGGATACCGAGCACCCACGCGGAGCACATGCCGCGGAATAGGCAAAAGTGTTGCGGACCTGCGTAGTTTCGAAAAGCGGACGGCCACGAC---GGCCCTTTGGGTGGGGTTGCAGCCGTAGCGCATCGCAAAGACGCCGAGGTC--ACCCACGCAACCCACATCGCACGCTTGGTCACTCGGGGTCCGTGCTAGCGGGCGGCG</Hsp_qseq>
      <Hsp_hseq>GCCAGGATCGATCCGGAAGAGAAGGACCGATTCCCCGACCGGACTTCCCAGCACGGGCACCAGGTACCCACGCGGAGCACAAGCCACTATAAGGGCAGAAGCGTTGTGGGCTTGCGT-GACTCGGATGACTGACGGCAAGGACCCTGCACACGTTGCACGGGACGAACCGGCACCGC-CCGAGACCACGCCGAGGCCGTTGACACACAACCCACCTTGCACGCTTGGTAACCCGGAATCCGTGCTAGCGGGTGGCG</Hsp_hseq>
      <Hsp_midline>|||| || | | |||||||||||||   |||  |||||||  |  ||| |||||||  |||  | |||||||||||||||| ||| |   |  |||| ||| |||| || | ||||| |  ||| |   | |||||| | |||   |  |   | |   |||  | | | | | |||  ||  |  ||||||||| |     ||| |||||||| | ||||||||||| || |||  |||||||||||||| ||||</Hsp_midline>
    </Hsp>
  </Hit_hsps>
</Hit>
<Hit>
  <Hit_num>30</Hit_num>
  <Hit_id>gi|311886853|emb|FN563149.1|</Hit_id>
  <Hit_def>Rhodococcus equi 103S chromosome</Hit_def>
  <Hit_accession>FN563149</Hit_accession>
  <Hit_len>5043170</Hit_len>
  <Hit_hsps>
    <Hsp>
      <Hsp_num>1</Hsp_num>
      <Hsp_bit-score>90.5531</Hsp_bit-score>
      <Hsp_score>99</Hsp_score>
      <Hsp_evalue>6.41674e-14</Hsp_evalue>
      <Hsp_query-from>17</Hsp_query-from>
      <Hsp_query-to>267</Hsp_query-to>
      <Hsp_hit-from>560162</Hsp_hit-from>
      <Hsp_hit-to>559909</Hsp_hit-to>
      <Hsp_query-frame>1</Hsp_query-frame>
      <Hsp_hit-frame>-1</Hsp_hit-frame>
      <Hsp_identity>176</Hsp_identity>
      <Hsp_positive>176</Hsp_positive>
      <Hsp_gaps>7</Hsp_gaps>
      <Hsp_align-len>256</Hsp_align-len>
      <Hsp_qseq>GCCAAGACCCAGCCGGAAGAGAAGGCTAGATCTCCCGACCCAAGCTCCTAGCACGGATACCGAGCACCCACGCGGAGCACATGCCGCGGAATAGGCAAAAGTGTTGCGGACCTGCGTAGTTTCGAAAAGCGGACGGCCACGAC---GGCCCTTTGGGTGGGGTTGCAGCCGTAGCGCATCGCAAAGACGCCGAGGTC--ACCCACGCAACCCACATCGCACGCTTGGTCACTCGGGGTCCGTGCTAGCGGGCGGCG</Hsp_qseq>
      <Hsp_hseq>GCCAGGATCGATCCGGAAGAGAAGGACCGATTCCCCGACCGGACTTCCCAGCACGGGCACCAGGTACCCACGCGGAGCACAAGCCACTATAAGGGCAGAAGCGTTGTGGGCTTGCGT-GACTCGGATGACTGACGGCAAGGACCCTGCACACGTTGCACGGGACGAACCGGCACCGC-CCGAGACCACGCCGAGGCCGTTGACACACAACCCACCTTGCACGCTTGGTAACCCGGAATCCGTGCTAGCGGGTGGCG</Hsp_hseq>
      <Hsp_midline>|||| || | | |||||||||||||   |||  |||||||  |  ||| |||||||  |||  | |||||||||||||||| ||| |   |  |||| ||| |||| || | ||||| |  ||| |   | |||||| | |||   |  |   | |   |||  | | | | | |||  ||  |  ||||||||| |     ||| |||||||| | ||||||||||| || |||  |||||||||||||| ||||</Hsp_midline>
    </Hsp>
  </Hit_hsps>
</Hit>
<Hit>
  <Hit_num>31</Hit_num>
  <Hit_id>gi|1678074658|gb|CP040719.1|</Hit_id>
  <Hit_def>Rhodococcus pyridinivorans strain YF3 chromosome, complete genome</Hit_def>
  <Hit_accession>CP040719</Hit_accession>
  <Hit_len>5257019</Hit_len>
  <Hit_hsps>
    <Hsp>
      <Hsp_num>1</Hsp_num>
      <Hsp_bit-score>89.6514</Hsp_bit-score>
      <Hsp_score>98</Hsp_score>
      <Hsp_evalue>6.41674e-14</Hsp_evalue>
      <Hsp_query-from>15</Hsp_query-from>
      <Hsp_query-to>140</Hsp_query-to>
      <Hsp_hit-from>320498</Hsp_hit-from>
      <Hsp_hit-to>320374</Hsp_hit-to>
      <Hsp_query-frame>1</Hsp_query-frame>
      <Hsp_hit-frame>-1</Hsp_hit-frame>
      <Hsp_identity>96</Hsp_identity>
      <Hsp_positive>96</Hsp_positive>
      <Hsp_gaps>1</Hsp_gaps>
      <Hsp_align-len>126</Hsp_align-len>
      <Hsp_qseq>AGGCCAAGACCCAGCCGGAAGAGAAGGCTAGATCTCCCGACCCAAGCTCCTAGCACGGATACCGAGCACCCACGCGGAGCACATGCCGCGGAATAGGCAAAAGTGTTGCGGACCTGCGTAGTTTCG</Hsp_qseq>
      <Hsp_hseq>AGGCCAAGACCGAATCGGAAGAGAAGATTCGATCTCCCGACTGTTCTTCCCAGCACGGACACCGAGTACCCACGCGAAGCCGATGCCACTATAAGGGCACGAGTGTTGTGGGCCTGCG-AGTTCCG</Hsp_hseq>
      <Hsp_midline>||||||||||| |  |||||||||||  | |||||||||||      ||| |||||||| |||||| ||||||||| |||  ||||| |   |  ||||  ||||||| || |||||| |||| ||</Hsp_midline>
    </Hsp>
    <Hsp>
      <Hsp_num>2</Hsp_num>
      <Hsp_bit-score>45.4688</Hsp_bit-score>
      <Hsp_score>49</Hsp_score>
      <Hsp_evalue>2.39341</Hsp_evalue>
      <Hsp_query-from>218</Hsp_query-from>
      <Hsp_query-to>267</Hsp_query-to>
      <Hsp_hit-from>320293</Hsp_hit-from>
      <Hsp_hit-to>320241</Hsp_hit-to>
      <Hsp_query-frame>1</Hsp_query-frame>
      <Hsp_hit-frame>-1</Hsp_hit-frame>
      <Hsp_identity>43</Hsp_identity>
      <Hsp_positive>43</Hsp_positive>
      <Hsp_gaps>3</Hsp_gaps>
      <Hsp_align-len>53</Hsp_align-len>
      <Hsp_qseq>CAACCCACATC-GCACGCTTGGTCACTCGGG--GTCCGTGCTAGCGGGCGGCG</Hsp_qseq>
      <Hsp_hseq>CAACCCATTTCAGCACGCATGGTAACTCGGACCGCCCGTGCTAGCGGGTGGCG</Hsp_hseq>
      <Hsp_midline>|||||||  || |||||| |||| ||||||   | ||||||||||||| ||||</Hsp_midline>
    </Hsp>
  </Hit_hsps>
</Hit>
<Hit>
  <Hit_num>32</Hit_num>
  <Hit_id>gi|1489987070|gb|CP032762.1|</Hit_id>
  <Hit_def>Rhodococcus sp. P1Y chromosome, complete genome</Hit_def>
  <Hit_accession>CP032762</Hit_accession>
  <Hit_len>5868661</Hit_len>
  <Hit_hsps>
    <Hsp>
      <Hsp_num>1</Hsp_num>
      <Hsp_bit-score>89.6514</Hsp_bit-score>
      <Hsp_score>98</Hsp_score>
      <Hsp_evalue>6.41674e-14</Hsp_evalue>
      <Hsp_query-from>15</Hsp_query-from>
      <Hsp_query-to>140</Hsp_query-to>
      <Hsp_hit-from>131477</Hsp_hit-from>
      <Hsp_hit-to>131600</Hsp_hit-to>
      <Hsp_query-frame>1</Hsp_query-frame>
      <Hsp_hit-frame>1</Hsp_hit-frame>
      <Hsp_identity>98</Hsp_identity>
      <Hsp_positive>98</Hsp_positive>
      <Hsp_gaps>4</Hsp_gaps>
      <Hsp_align-len>127</Hsp_align-len>
      <Hsp_qseq>AGGCCAAGACCCAGCCGGAAGAGAAGGCTAGAT-CTCCCGACCCAAGCTCCTAGCACGGATACCGAGCACCCACGCGGAGCACATGCCGCGGAATAGGCAAAAGTGTTGCGGACCTGCGTAGTTTCG</Hsp_qseq>
      <Hsp_hseq>AGGCCAAGTTCGAACCGGAAGAGAAGGTTCGTTTCTCCCGACCAGGATTCCCAGCACGGATATCAGGCACCCACGCGGAGCGC--GCCGCTGAAATGGCAGAAGCGCTGTGGGCCTGCG-AGTTTCG</Hsp_hseq>
      <Hsp_midline>||||||||  | | ||||||||||||| | | | |||||||||     ||| |||||||||| |  ||||||||||||||| |  ||||| |||  |||| ||| | || || |||||| |||||||</Hsp_midline>
    </Hsp>
  </Hit_hsps>
</Hit>
<Hit>
  <Hit_num>33</Hit_num>
  <Hit_id>gi|1418395679|gb|CP022208.1|</Hit_id>
  <Hit_def>Rhodococcus biphenylivorans strain TG9 chromosome, complete genome</Hit_def>
  <Hit_accession>CP022208</Hit_accession>
  <Hit_len>5034221</Hit_len>
  <Hit_hsps>
    <Hsp>
      <Hsp_num>1</Hsp_num>
      <Hsp_bit-score>89.6514</Hsp_bit-score>
      <Hsp_score>98</Hsp_score>
      <Hsp_evalue>6.41674e-14</Hsp_evalue>
      <Hsp_query-from>15</Hsp_query-from>
      <Hsp_query-to>140</Hsp_query-to>
      <Hsp_hit-from>1030603</Hsp_hit-from>
      <Hsp_hit-to>1030479</Hsp_hit-to>
      <Hsp_query-frame>1</Hsp_query-frame>
      <Hsp_hit-frame>-1</Hsp_hit-frame>
      <Hsp_identity>96</Hsp_identity>
      <Hsp_positive>96</Hsp_positive>
      <Hsp_gaps>1</Hsp_gaps>
      <Hsp_align-len>126</Hsp_align-len>
      <Hsp_qseq>AGGCCAAGACCCAGCCGGAAGAGAAGGCTAGATCTCCCGACCCAAGCTCCTAGCACGGATACCGAGCACCCACGCGGAGCACATGCCGCGGAATAGGCAAAAGTGTTGCGGACCTGCGTAGTTTCG</Hsp_qseq>
      <Hsp_hseq>AGGCCAAGACCGAATCGGAAGAGAAGATTCGATCTCCCGACTGTTCTTCCCAGCACGGACACCGAGTACCCACGCGAAGCCGATGCCACTATAAGGGCACGAGTGTTGTGGGCCTGCG-AGTTCCG</Hsp_hseq>
      <Hsp_midline>||||||||||| |  |||||||||||  | |||||||||||      ||| |||||||| |||||| ||||||||| |||  ||||| |   |  ||||  ||||||| || |||||| |||| ||</Hsp_midline>
    </Hsp>
    <Hsp>
      <Hsp_num>2</Hsp_num>
      <Hsp_bit-score>45.4688</Hsp_bit-score>
      <Hsp_score>49</Hsp_score>
      <Hsp_evalue>2.39341</Hsp_evalue>
      <Hsp_query-from>218</Hsp_query-from>
      <Hsp_query-to>267</Hsp_query-to>
      <Hsp_hit-from>1030398</Hsp_hit-from>
      <Hsp_hit-to>1030346</Hsp_hit-to>
      <Hsp_query-frame>1</Hsp_query-frame>
      <Hsp_hit-frame>-1</Hsp_hit-frame>
      <Hsp_identity>43</Hsp_identity>
      <Hsp_positive>43</Hsp_positive>
      <Hsp_gaps>3</Hsp_gaps>
      <Hsp_align-len>53</Hsp_align-len>
      <Hsp_qseq>CAACCCACATC-GCACGCTTGGTCACTCGGG--GTCCGTGCTAGCGGGCGGCG</Hsp_qseq>
      <Hsp_hseq>CAACCCATTTCAGCACGCATGGTAACTCGGACCGCCCGTGCTAGCGGGTGGCG</Hsp_hseq>
      <Hsp_midline>|||||||  || |||||| |||| ||||||   | ||||||||||||| ||||</Hsp_midline>
    </Hsp>
  </Hit_hsps>
</Hit>
<Hit>
  <Hit_num>34</Hit_num>
  <Hit_id>gi|1236408846|gb|CP022915.1|</Hit_id>
  <Hit_def>Rhodococcus pyridinivorans strain GF3, complete genome</Hit_def>
  <Hit_accession>CP022915</Hit_accession>
  <Hit_len>5303895</Hit_len>
  <Hit_hsps>
    <Hsp>
      <Hsp_num>1</Hsp_num>
      <Hsp_bit-score>89.6514</Hsp_bit-score>
      <Hsp_score>98</Hsp_score>
      <Hsp_evalue>6.41674e-14</Hsp_evalue>
      <Hsp_query-from>15</Hsp_query-from>
      <Hsp_query-to>140</Hsp_query-to>
      <Hsp_hit-from>406014</Hsp_hit-from>
      <Hsp_hit-to>406138</Hsp_hit-to>
      <Hsp_query-frame>1</Hsp_query-frame>
      <Hsp_hit-frame>1</Hsp_hit-frame>
      <Hsp_identity>96</Hsp_identity>
      <Hsp_positive>96</Hsp_positive>
      <Hsp_gaps>1</Hsp_gaps>
      <Hsp_align-len>126</Hsp_align-len>
      <Hsp_qseq>AGGCCAAGACCCAGCCGGAAGAGAAGGCTAGATCTCCCGACCCAAGCTCCTAGCACGGATACCGAGCACCCACGCGGAGCACATGCCGCGGAATAGGCAAAAGTGTTGCGGACCTGCGTAGTTTCG</Hsp_qseq>
      <Hsp_hseq>AGGCCAAGACCGAATCGGAAGAGAAGATTCGATCTCCCGACTGTTCTTCCCAGCACGGACACCGAGTACCCACGCGAAGCCGATGCCACTATAAGGGCACGAGTGTTGTGGGCCTGCG-AGTTCCG</Hsp_hseq>
      <Hsp_midline>||||||||||| |  |||||||||||  | |||||||||||      ||| |||||||| |||||| ||||||||| |||  ||||| |   |  ||||  ||||||| || |||||| |||| ||</Hsp_midline>
    </Hsp>
    <Hsp>
      <Hsp_num>2</Hsp_num>
      <Hsp_bit-score>45.4688</Hsp_bit-score>
      <Hsp_score>49</Hsp_score>
      <Hsp_evalue>2.39341</Hsp_evalue>
      <Hsp_query-from>218</Hsp_query-from>
      <Hsp_query-to>267</Hsp_query-to>
      <Hsp_hit-from>406219</Hsp_hit-from>
      <Hsp_hit-to>406271</Hsp_hit-to>
      <Hsp_query-frame>1</Hsp_query-frame>
      <Hsp_hit-frame>1</Hsp_hit-frame>
      <Hsp_identity>43</Hsp_identity>
      <Hsp_positive>43</Hsp_positive>
      <Hsp_gaps>3</Hsp_gaps>
      <Hsp_align-len>53</Hsp_align-len>
      <Hsp_qseq>CAACCCACATC-GCACGCTTGGTCACTCGGG--GTCCGTGCTAGCGGGCGGCG</Hsp_qseq>
      <Hsp_hseq>CAACCCATTTCAGCACGCATGGTAACTCGGACCGCCCGTGCTAGCGGGTGGCG</Hsp_hseq>
      <Hsp_midline>|||||||  || |||||| |||| ||||||   | ||||||||||||| ||||</Hsp_midline>
    </Hsp>
  </Hit_hsps>
</Hit>
<Hit>
  <Hit_num>35</Hit_num>
  <Hit_id>gi|1108516157|gb|CP018063.1|</Hit_id>
  <Hit_def>Rhodococcus sp. 2G, complete genome</Hit_def>
  <Hit_accession>CP018063</Hit_accession>
  <Hit_len>5231430</Hit_len>
  <Hit_hsps>
    <Hsp>
      <Hsp_num>1</Hsp_num>
      <Hsp_bit-score>89.6514</Hsp_bit-score>
      <Hsp_score>98</Hsp_score>
      <Hsp_evalue>6.41674e-14</Hsp_evalue>
      <Hsp_query-from>15</Hsp_query-from>
      <Hsp_query-to>140</Hsp_query-to>
      <Hsp_hit-from>4914091</Hsp_hit-from>
      <Hsp_hit-to>4913967</Hsp_hit-to>
      <Hsp_query-frame>1</Hsp_query-frame>
      <Hsp_hit-frame>-1</Hsp_hit-frame>
      <Hsp_identity>96</Hsp_identity>
      <Hsp_positive>96</Hsp_positive>
      <Hsp_gaps>1</Hsp_gaps>
      <Hsp_align-len>126</Hsp_align-len>
      <Hsp_qseq>AGGCCAAGACCCAGCCGGAAGAGAAGGCTAGATCTCCCGACCCAAGCTCCTAGCACGGATACCGAGCACCCACGCGGAGCACATGCCGCGGAATAGGCAAAAGTGTTGCGGACCTGCGTAGTTTCG</Hsp_qseq>
      <Hsp_hseq>AGGCCAAGACCGAATCGGAAGAGAAGATTCGATCTCCCGACTGTTCTTCCCAGCACGGACACCGAGTACCCACGCGAAGCCGATGCCACTATAAGGGCACGAGTGTTGTGGGCCTGCG-AGTTCCG</Hsp_hseq>
      <Hsp_midline>||||||||||| |  |||||||||||  | |||||||||||      ||| |||||||| |||||| ||||||||| |||  ||||| |   |  ||||  ||||||| || |||||| |||| ||</Hsp_midline>
    </Hsp>
    <Hsp>
      <Hsp_num>2</Hsp_num>
      <Hsp_bit-score>45.4688</Hsp_bit-score>
      <Hsp_score>49</Hsp_score>
      <Hsp_evalue>2.39341</Hsp_evalue>
      <Hsp_query-from>218</Hsp_query-from>
      <Hsp_query-to>267</Hsp_query-to>
      <Hsp_hit-from>4913886</Hsp_hit-from>
      <Hsp_hit-to>4913834</Hsp_hit-to>
      <Hsp_query-frame>1</Hsp_query-frame>
      <Hsp_hit-frame>-1</Hsp_hit-frame>
      <Hsp_identity>43</Hsp_identity>
      <Hsp_positive>43</Hsp_positive>
      <Hsp_gaps>3</Hsp_gaps>
      <Hsp_align-len>53</Hsp_align-len>
      <Hsp_qseq>CAACCCACATC-GCACGCTTGGTCACTCGGG--GTCCGTGCTAGCGGGCGGCG</Hsp_qseq>
      <Hsp_hseq>CAACCCATTTCAGCACGCATGGTAACTCGGACCGCCCGTGCTAGCGGGTGGCG</Hsp_hseq>
      <Hsp_midline>|||||||  || |||||| |||| ||||||   | ||||||||||||| ||||</Hsp_midline>
    </Hsp>
  </Hit_hsps>
</Hit>
<Hit>
  <Hit_num>36</Hit_num>
  <Hit_id>gi|1052533669|gb|CP016819.1|</Hit_id>
  <Hit_def>Rhodococcus sp. p52, complete genome</Hit_def>
  <Hit_accession>CP016819</Hit_accession>
  <Hit_len>4893347</Hit_len>
  <Hit_hsps>
    <Hsp>
      <Hsp_num>1</Hsp_num>
      <Hsp_bit-score>89.6514</Hsp_bit-score>
      <Hsp_score>98</Hsp_score>
      <Hsp_evalue>6.41674e-14</Hsp_evalue>
      <Hsp_query-from>15</Hsp_query-from>
      <Hsp_query-to>140</Hsp_query-to>
      <Hsp_hit-from>1814749</Hsp_hit-from>
      <Hsp_hit-to>1814625</Hsp_hit-to>
      <Hsp_query-frame>1</Hsp_query-frame>
      <Hsp_hit-frame>-1</Hsp_hit-frame>
      <Hsp_identity>96</Hsp_identity>
      <Hsp_positive>96</Hsp_positive>
      <Hsp_gaps>1</Hsp_gaps>
      <Hsp_align-len>126</Hsp_align-len>
      <Hsp_qseq>AGGCCAAGACCCAGCCGGAAGAGAAGGCTAGATCTCCCGACCCAAGCTCCTAGCACGGATACCGAGCACCCACGCGGAGCACATGCCGCGGAATAGGCAAAAGTGTTGCGGACCTGCGTAGTTTCG</Hsp_qseq>
      <Hsp_hseq>AGGCCAAGACCGAATCGGAAGAGAAGATTCGATCTCCCGACTGTTCTTCCCAGCACGGACACCGAGTACCCACGCGAAGCCGATGCCACTATAAGGGCACGAGTGTTGTGGGCCTGCG-AGTTCCG</Hsp_hseq>
      <Hsp_midline>||||||||||| |  |||||||||||  | |||||||||||      ||| |||||||| |||||| ||||||||| |||  ||||| |   |  ||||  ||||||| || |||||| |||| ||</Hsp_midline>
    </Hsp>
    <Hsp>
      <Hsp_num>2</Hsp_num>
      <Hsp_bit-score>45.4688</Hsp_bit-score>
      <Hsp_score>49</Hsp_score>
      <Hsp_evalue>2.39341</Hsp_evalue>
      <Hsp_query-from>218</Hsp_query-from>
      <Hsp_query-to>267</Hsp_query-to>
      <Hsp_hit-from>1814544</Hsp_hit-from>
      <Hsp_hit-to>1814492</Hsp_hit-to>
      <Hsp_query-frame>1</Hsp_query-frame>
      <Hsp_hit-frame>-1</Hsp_hit-frame>
      <Hsp_identity>43</Hsp_identity>
      <Hsp_positive>43</Hsp_positive>
      <Hsp_gaps>3</Hsp_gaps>
      <Hsp_align-len>53</Hsp_align-len>
      <Hsp_qseq>CAACCCACATC-GCACGCTTGGTCACTCGGG--GTCCGTGCTAGCGGGCGGCG</Hsp_qseq>
      <Hsp_hseq>CAACCCATTTCAGCACGCATGGTAACTCGGACCGCCCGTGCTAGCGGGTGGCG</Hsp_hseq>
      <Hsp_midline>|||||||  || |||||| |||| ||||||   | ||||||||||||| ||||</Hsp_midline>
    </Hsp>
  </Hit_hsps>
</Hit>
<Hit>
  <Hit_num>37</Hit_num>
  <Hit_id>gi|568232286|gb|CP006996.1|</Hit_id>
  <Hit_def>Rhodococcus pyridinivorans SB3094, complete genome</Hit_def>
  <Hit_accession>CP006996</Hit_accession>
  <Hit_len>5227080</Hit_len>
  <Hit_hsps>
    <Hsp>
      <Hsp_num>1</Hsp_num>
      <Hsp_bit-score>89.6514</Hsp_bit-score>
      <Hsp_score>98</Hsp_score>
      <Hsp_evalue>6.41674e-14</Hsp_evalue>
      <Hsp_query-from>15</Hsp_query-from>
      <Hsp_query-to>140</Hsp_query-to>
      <Hsp_hit-from>3958186</Hsp_hit-from>
      <Hsp_hit-to>3958062</Hsp_hit-to>
      <Hsp_query-frame>1</Hsp_query-frame>
      <Hsp_hit-frame>-1</Hsp_hit-frame>
      <Hsp_identity>96</Hsp_identity>
      <Hsp_positive>96</Hsp_positive>
      <Hsp_gaps>1</Hsp_gaps>
      <Hsp_align-len>126</Hsp_align-len>
      <Hsp_qseq>AGGCCAAGACCCAGCCGGAAGAGAAGGCTAGATCTCCCGACCCAAGCTCCTAGCACGGATACCGAGCACCCACGCGGAGCACATGCCGCGGAATAGGCAAAAGTGTTGCGGACCTGCGTAGTTTCG</Hsp_qseq>
      <Hsp_hseq>AGGCCAAGACCGAATCGGAAGAGAAGATTCGATCTCCCGACTGTTCTTCCCAGCACGGACACCGAGTACCCACGCGAAGCCGATGCCACTATAAGGGCACGAGTGTTGTGGGCCTGCG-AGTTCCG</Hsp_hseq>
      <Hsp_midline>||||||||||| |  |||||||||||  | |||||||||||      ||| |||||||| |||||| ||||||||| |||  ||||| |   |  ||||  ||||||| || |||||| |||| ||</Hsp_midline>
    </Hsp>
    <Hsp>
      <Hsp_num>2</Hsp_num>
      <Hsp_bit-score>45.4688</Hsp_bit-score>
      <Hsp_score>49</Hsp_score>
      <Hsp_evalue>2.39341</Hsp_evalue>
      <Hsp_query-from>218</Hsp_query-from>
      <Hsp_query-to>267</Hsp_query-to>
      <Hsp_hit-from>3957981</Hsp_hit-from>
      <Hsp_hit-to>3957929</Hsp_hit-to>
      <Hsp_query-frame>1</Hsp_query-frame>
      <Hsp_hit-frame>-1</Hsp_hit-frame>
      <Hsp_identity>43</Hsp_identity>
      <Hsp_positive>43</Hsp_positive>
      <Hsp_gaps>3</Hsp_gaps>
      <Hsp_align-len>53</Hsp_align-len>
      <Hsp_qseq>CAACCCACATC-GCACGCTTGGTCACTCGGG--GTCCGTGCTAGCGGGCGGCG</Hsp_qseq>
      <Hsp_hseq>CAACCCATTTCAGCACGCATGGTAACTCGGACCGCCCGTGCTAGCGGGTGGCG</Hsp_hseq>
      <Hsp_midline>|||||||  || |||||| |||| ||||||   | ||||||||||||| ||||</Hsp_midline>
    </Hsp>
  </Hit_hsps>
</Hit>
<Hit>
  <Hit_num>38</Hit_num>
  <Hit_id>gi|1708030867|gb|CP041695.1|</Hit_id>
  <Hit_def>Nocardia otitidiscaviarum strain NEB252 chromosome, complete genome</Hit_def>
  <Hit_accession>CP041695</Hit_accession>
  <Hit_len>7687583</Hit_len>
  <Hit_hsps>
    <Hsp>
      <Hsp_num>1</Hsp_num>
      <Hsp_bit-score>86.9463</Hsp_bit-score>
      <Hsp_score>95</Hsp_score>
      <Hsp_evalue>7.81719e-13</Hsp_evalue>
      <Hsp_query-from>15</Hsp_query-from>
      <Hsp_query-to>268</Hsp_query-to>
      <Hsp_hit-from>6582331</Hsp_hit-from>
      <Hsp_hit-to>6582587</Hsp_hit-to>
      <Hsp_query-frame>1</Hsp_query-frame>
      <Hsp_hit-frame>1</Hsp_hit-frame>
      <Hsp_identity>184</Hsp_identity>
      <Hsp_positive>184</Hsp_positive>
      <Hsp_gaps>17</Hsp_gaps>
      <Hsp_align-len>264</Hsp_align-len>
      <Hsp_qseq>AGGCCAAGACCCAGCCGGAAGAGAAGGCTAGATCTCCCGACCCAAGCT-CCTAGCACGGATACCGAGCACCCACGCGGAGCACATGCCGCGGAATAGGCAAAAGTGTTGCGGACCTGCGTAGTTTCGAAAAGCGGACGGCCACGACGGCC-----CTTTGGGTGGGGTTGCAGCCGTAGCGCATCGCAAAG-ACGCCGAGGTC-ACCCACGCAACCC-ACATCGCACGCTTGGTCACTCGG-GGTCCGTGCTAGCGGGCGGCGA</Hsp_qseq>
      <Hsp_hseq>AGGCCAAGATCGGATCGGAAGAGAAGGTCCTATCTCCCATCCCACCCTTCCCAGCACGGACACCAGGCACCCACGCGGAGCAC--GCCGCGACAAGGGCACGAGTGTTGTGGGCCTGCGT-TATCCGTGATTC---CGTCGATGACGGCCCCGCACACGCTGTGGGGATG-AATCGGCGGGGTCCGGAGAGCTCGCCGAGGCCGAATCACACAACCCGATACAGCACGCTTGGTAACCGGGTGGTCCGTGCTAGCGGGCGGTGA</Hsp_hseq>
      <Hsp_midline>||||||||| |    ||||||||||||    |||||||  ||||  || || |||||||| |||  |||||||||||||||||  ||||||  |  ||||  ||||||| || |||||||   | ||  |  |   || | | |||||||     |     |||||| || |  ||  | |   || | ||  |||||||| | |  ||| |||||| | |  ||||||||||| ||  || ||||||||||||||||||| ||</Hsp_midline>
    </Hsp>
  </Hit_hsps>
</Hit>
<Hit>
  <Hit_num>39</Hit_num>
  <Hit_id>gi|669176684|gb|CP008947.1|</Hit_id>
  <Hit_def>Rhodococcus opacus strain R7 sequence</Hit_def>
  <Hit_accession>CP008947</Hit_accession>
  <Hit_len>8466345</Hit_len>
  <Hit_hsps>
    <Hsp>
      <Hsp_num>1</Hsp_num>
      <Hsp_bit-score>86.0446</Hsp_bit-score>
      <Hsp_score>94</Hsp_score>
      <Hsp_evalue>7.81719e-13</Hsp_evalue>
      <Hsp_query-from>15</Hsp_query-from>
      <Hsp_query-to>298</Hsp_query-to>
      <Hsp_hit-from>4334485</Hsp_hit-from>
      <Hsp_hit-to>4334769</Hsp_hit-to>
      <Hsp_query-frame>1</Hsp_query-frame>
      <Hsp_hit-frame>1</Hsp_hit-frame>
      <Hsp_identity>194</Hsp_identity>
      <Hsp_positive>194</Hsp_positive>
      <Hsp_gaps>5</Hsp_gaps>
      <Hsp_align-len>287</Hsp_align-len>
      <Hsp_qseq>AGGCCAAGACCCAGCCGGAAGAGAAGGCTAGATCTCCCGACCCAAGCTCCTAGCACGGATACCGAGCACCCACGCGGAGCACATGCCGCGGAATAGGCAAAAGTGTTGCGGACCTGCGTAGTTTCGAAAAGCGGACGGCCACGACGGCCCTTTGGGTGG--GGTTGCAGCCGTAGCGCATCGCAAAGACGCCGAGGTCACCCACGCAACCCACATCGCACGCTTGGTCACTCGGGGTCCGTGCTAGCGGGCGGCGAACCGGACA-TTGTCCGGGACGCCGCCCGATT</Hsp_qseq>
      <Hsp_hseq>AGGCCAAGGTCGACCCAGAAGAGAAGGATCGATCTCCCAACCAGGATTCCCAGCACGGGCACTAGGTACCCACGCGAAGCATAAGCCACTATAAGGGCAGAAGCGTTGTGGGCCTGCG-AGACTCGAGTCTTCACCGGCAAGGACCCTGCACAGGTTGCAAGGACG-ACCCGACGATATTCGGACTCTCGCCGAGGCCACCCACACAACCCACCTTGCACGCTTGGTAACCGGTTGTCCGTGCTAACGGGCGGCGAAGTCGACACCAGTCGGCAGCGCCGCCCGTTT</Hsp_hseq>
      <Hsp_midline>||||||||  | | || |||||||||| | |||||||| |||     ||| |||||||  ||   | ||||||||| |||| | ||| |   |  |||| ||| |||| || |||||| ||  ||||        |||| | |||    |   || ||   ||  | | |||  |    ||| |    |||||||| ||||||| |||||||| | ||||||||||| ||  |  |||||||||| |||||||||||   ||||   ||| |   ||||||||| ||</Hsp_midline>
    </Hsp>
  </Hit_hsps>
</Hit>
<Hit>
  <Hit_num>40</Hit_num>
  <Hit_id>gi|1333036370|gb|CP025959.1|</Hit_id>
  <Hit_def>Rhodococcus sp. djl-6-2 chromosome, complete genome</Hit_def>
  <Hit_accession>CP025959</Hit_accession>
  <Hit_len>6518575</Hit_len>
  <Hit_hsps>
    <Hsp>
      <Hsp_num>1</Hsp_num>
      <Hsp_bit-score>85.143</Hsp_bit-score>
      <Hsp_score>93</Hsp_score>
      <Hsp_evalue>2.72847e-12</Hsp_evalue>
      <Hsp_query-from>30</Hsp_query-from>
      <Hsp_query-to>269</Hsp_query-to>
      <Hsp_hit-from>591434</Hsp_hit-from>
      <Hsp_hit-to>591195</Hsp_hit-to>
      <Hsp_query-frame>1</Hsp_query-frame>
      <Hsp_hit-frame>-1</Hsp_hit-frame>
      <Hsp_identity>171</Hsp_identity>
      <Hsp_positive>171</Hsp_positive>
      <Hsp_gaps>14</Hsp_gaps>
      <Hsp_align-len>247</Hsp_align-len>
      <Hsp_qseq>CGGAAGAGAAGGCTAGATCTCCCGACCCAAGCTCCTAGCACGGATACC-GAGCACCCACGCGGAGCACATGCCGCGGAATAGGCAAAAGTGTTGCGGACCTGCGTAGTTTCGAA-AAGCGGACGGCCACGACGGCCCTTTGGGTGGGGTTGCAGCCGTAG----CGC-ATCGCAAAGACGCCGAGGTCACCCACGCAACCCACATCGCACGCTTGGTCACTCGGGGTCCGTGCTAGCGGGCGGCGAA</Hsp_qseq>
      <Hsp_hseq>CGGAAGAGAAGGACCGTTTCCCCAACCGAAATTCCTAGCACGGGCACTAGGGCACCCACGCGGAGCACAAGCCACTATAAGGGCAGAAGCGTTGTGGGCCTGCG-AGATTCGTTCAATTTGA--GCGAGGACCCCGCACAGGTTGCGGGGACGACCTCAGAAAGCGCGATCCCT----CGCCGAGGCCACCCACACAACCCACCGAGCACGCTTGGTAACGAGTAGTCCGTGCTGACGGGCGGCGAA</Hsp_hseq>
      <Hsp_midline>||||||||||||   | |  ||| ||| ||  |||||||||||  ||  | |||||||||||||||||| ||| |   |  |||| ||| |||| || |||||| || ||||   ||   ||  || | |||  | |   || || ||   |  ||  ||    ||| ||| |     |||||||| ||||||| ||||||||   ||||||||||| ||  |  |||||||||  |||||||||||</Hsp_midline>
    </Hsp>
  </Hit_hsps>
</Hit>
<Hit>
  <Hit_num>41</Hit_num>
  <Hit_id>gi|1130060859|gb|CP017299.1|</Hit_id>
  <Hit_def>Rhodococcus sp. YL-1, complete genome</Hit_def>
  <Hit_accession>CP017299</Hit_accession>
  <Hit_len>6367154</Hit_len>
  <Hit_hsps>
    <Hsp>
      <Hsp_num>1</Hsp_num>
      <Hsp_bit-score>85.143</Hsp_bit-score>
      <Hsp_score>93</Hsp_score>
      <Hsp_evalue>2.72847e-12</Hsp_evalue>
      <Hsp_query-from>30</Hsp_query-from>
      <Hsp_query-to>269</Hsp_query-to>
      <Hsp_hit-from>573559</Hsp_hit-from>
      <Hsp_hit-to>573320</Hsp_hit-to>
      <Hsp_query-frame>1</Hsp_query-frame>
      <Hsp_hit-frame>-1</Hsp_hit-frame>
      <Hsp_identity>171</Hsp_identity>
      <Hsp_positive>171</Hsp_positive>
      <Hsp_gaps>14</Hsp_gaps>
      <Hsp_align-len>247</Hsp_align-len>
      <Hsp_qseq>CGGAAGAGAAGGCTAGATCTCCCGACCCAAGCTCCTAGCACGGATACC-GAGCACCCACGCGGAGCACATGCCGCGGAATAGGCAAAAGTGTTGCGGACCTGCGTAGTTTCGAA-AAGCGGACGGCCACGACGGCCCTTTGGGTGGGGTTGCAGCCGTAG----CGC-ATCGCAAAGACGCCGAGGTCACCCACGCAACCCACATCGCACGCTTGGTCACTCGGGGTCCGTGCTAGCGGGCGGCGAA</Hsp_qseq>
      <Hsp_hseq>CGGAAGAGAAGGACCGTTTCCCCAACCGAAATTCCTAGCACGGGCACTAGGGCACCCACGCGGAGCACAAGCCACTATAAGGGCAGAAGCGTTGTGGGCCTGCG-AGATTCGTTCAATTTGA--GCGAGGACCCCGCACAGGTTGCGGGGACGACCTCAGAAAGCGCGATCCCT----CGCCGAGGCCACCCACACAACCCACCGAGCACGCTTGGTAACGAGTAGTCCGTGCTGACGGGCGGCGAA</Hsp_hseq>
      <Hsp_midline>||||||||||||   | |  ||| ||| ||  |||||||||||  ||  | |||||||||||||||||| ||| |   |  |||| ||| |||| || |||||| || ||||   ||   ||  || | |||  | |   || || ||   |  ||  ||    ||| ||| |     |||||||| ||||||| ||||||||   ||||||||||| ||  |  |||||||||  |||||||||||</Hsp_midline>
    </Hsp>
  </Hit_hsps>
</Hit>
<Hit>
  <Hit_num>42</Hit_num>
  <Hit_id>gi|1042829561|gb|CP012749.1|</Hit_id>
  <Hit_def>Rhodococcus sp. 008, complete genome</Hit_def>
  <Hit_accession>CP012749</Hit_accession>
  <Hit_len>6570200</Hit_len>
  <Hit_hsps>
    <Hsp>
      <Hsp_num>1</Hsp_num>
      <Hsp_bit-score>85.143</Hsp_bit-score>
      <Hsp_score>93</Hsp_score>
      <Hsp_evalue>2.72847e-12</Hsp_evalue>
      <Hsp_query-from>30</Hsp_query-from>
      <Hsp_query-to>269</Hsp_query-to>
      <Hsp_hit-from>2811539</Hsp_hit-from>
      <Hsp_hit-to>2811300</Hsp_hit-to>
      <Hsp_query-frame>1</Hsp_query-frame>
      <Hsp_hit-frame>-1</Hsp_hit-frame>
      <Hsp_identity>171</Hsp_identity>
      <Hsp_positive>171</Hsp_positive>
      <Hsp_gaps>14</Hsp_gaps>
      <Hsp_align-len>247</Hsp_align-len>
      <Hsp_qseq>CGGAAGAGAAGGCTAGATCTCCCGACCCAAGCTCCTAGCACGGATACC-GAGCACCCACGCGGAGCACATGCCGCGGAATAGGCAAAAGTGTTGCGGACCTGCGTAGTTTCGAA-AAGCGGACGGCCACGACGGCCCTTTGGGTGGGGTTGCAGCCGTAG----CGC-ATCGCAAAGACGCCGAGGTCACCCACGCAACCCACATCGCACGCTTGGTCACTCGGGGTCCGTGCTAGCGGGCGGCGAA</Hsp_qseq>
      <Hsp_hseq>CGGAAGAGAAGGACCGTTTCCCCAACCGAAATTCCTAGCACGGGCACTAGGGCACCCACGCGGAGCACAAGCCACTATAAGGGCAGAAGCGTTGTGGGCCTGCG-AGATTCGTTCAATTTGA--GCGAGGACCCCGCACAGGTTGCGGGGACGACCTCAGAAAGCGCGATCCCT----CGCCGAGGCCACCCACACAACCCACCGAGCACGCTTGGTAACGAGTAGTCCGTGCTGACGGGCGGCGAA</Hsp_hseq>
      <Hsp_midline>||||||||||||   | |  ||| ||| ||  |||||||||||  ||  | |||||||||||||||||| ||| |   |  |||| ||| |||| || |||||| || ||||   ||   ||  || | |||  | |   || || ||   |  ||  ||    ||| ||| |     |||||||| ||||||| ||||||||   ||||||||||| ||  |  |||||||||  |||||||||||</Hsp_midline>
    </Hsp>
  </Hit_hsps>
</Hit>
<Hit>
  <Hit_num>43</Hit_num>
  <Hit_id>gi|1690437178|gb|CP029297.1|</Hit_id>
  <Hit_def>Rhodococcus qingshengii strain IGTS8 chromosome</Hit_def>
  <Hit_accession>CP029297</Hit_accession>
  <Hit_len>6442598</Hit_len>
  <Hit_hsps>
    <Hsp>
      <Hsp_num>1</Hsp_num>
      <Hsp_bit-score>80.6345</Hsp_bit-score>
      <Hsp_score>88</Hsp_score>
      <Hsp_evalue>3.32395e-11</Hsp_evalue>
      <Hsp_query-from>30</Hsp_query-from>
      <Hsp_query-to>269</Hsp_query-to>
      <Hsp_hit-from>566268</Hsp_hit-from>
      <Hsp_hit-to>566029</Hsp_hit-to>
      <Hsp_query-frame>1</Hsp_query-frame>
      <Hsp_hit-frame>-1</Hsp_hit-frame>
      <Hsp_identity>170</Hsp_identity>
      <Hsp_positive>170</Hsp_positive>
      <Hsp_gaps>14</Hsp_gaps>
      <Hsp_align-len>247</Hsp_align-len>
      <Hsp_qseq>CGGAAGAGAAGGCTAGATCTCCCGACCCAAGCTCCTAGCACGGATACC-GAGCACCCACGCGGAGCACATGCCGCGGAATAGGCAAAAGTGTTGCGGACCTGCGTAGTTTCGAA-AAGCGGACGGCCACGACGGCCCTTTGGGTGGGGTTGCAGCCGTAGC----GC-ATCGCAAAGACGCCGAGGTCACCCACGCAACCCACATCGCACGCTTGGTCACTCGGGGTCCGTGCTAGCGGGCGGCGAA</Hsp_qseq>
      <Hsp_hseq>CGGAAGAGAAGGACCGTTTCCCCAACCGAAATTCCTAGCACGGGCACTAGGGCACCCACGCGGAGCACAAGCCACTATAAGGGCAGAAGCGTTGTGGGCCTGCG-AGATTCGTTCAATTTGA--GCGAGGACCCCGCACAGGTTGCGGGGACGACCTCAGAAAGTGCGATCCCT----CGCCGAGGCCACCCACACAACCCACCGAGCACGCTTGGTAACGAGTAGTCCGTGCTGACGGGCGGCGAA</Hsp_hseq>
      <Hsp_midline>||||||||||||   | |  ||| ||| ||  |||||||||||  ||  | |||||||||||||||||| ||| |   |  |||| ||| |||| || |||||| || ||||   ||   ||  || | |||  | |   || || ||   |  ||  ||     || ||| |     |||||||| ||||||| ||||||||   ||||||||||| ||  |  |||||||||  |||||||||||</Hsp_midline>
    </Hsp>
  </Hit_hsps>
</Hit>
<Hit>
  <Hit_num>44</Hit_num>
  <Hit_id>gi|1586150105|gb|CP035319.1|</Hit_id>
  <Hit_def>Rhodococcus sp. ABRD24 chromosome, complete genome</Hit_def>
  <Hit_accession>CP035319</Hit_accession>
  <Hit_len>5098030</Hit_len>
  <Hit_hsps>
    <Hsp>
      <Hsp_num>1</Hsp_num>
      <Hsp_bit-score>80.6345</Hsp_bit-score>
      <Hsp_score>88</Hsp_score>
      <Hsp_evalue>3.32395e-11</Hsp_evalue>
      <Hsp_query-from>16</Hsp_query-from>
      <Hsp_query-to>267</Hsp_query-to>
      <Hsp_hit-from>3259575</Hsp_hit-from>
      <Hsp_hit-to>3259321</Hsp_hit-to>
      <Hsp_query-frame>1</Hsp_query-frame>
      <Hsp_hit-frame>-1</Hsp_hit-frame>
      <Hsp_identity>181</Hsp_identity>
      <Hsp_positive>181</Hsp_positive>
      <Hsp_gaps>23</Hsp_gaps>
      <Hsp_align-len>265</Hsp_align-len>
      <Hsp_qseq>GGCCAAGACCCAGCCGGAAGAGAAGGCTAGATCTCCCGACCCAAGCTCCTAGCACGGATACCGAGCACCCACGCGGAGC-ACATGCCGCGGAATAGGCAAAAGTGTTGCGGACCTGCGTAGTTTCGAAAAGCG--GACGGCCACGACGGCCCTTTGGGTGGGGTTGCAG-------CCGTAGCGCATCGCAAAGACGCCGAGGTC--ACCCACGCAACCCACATCGCACGCTTGGTCACTCGG-GGTCCGTGCTAGCGGGCGGCG</Hsp_qseq>
      <Hsp_hseq>GGCCAGGATCGACTCGGAAGAGAAGGCTCGATTCCCCGAACGGACTTCCCAGCACGGACACCAGGCACCCACGCGGAGCTGCAAGCCACTATAAGGGCAGAAGCGTTGTGGGCCTGCGTA-ACTCG---GGCGTTCTCGGCAAGTA---CCCT---GCACGAGTTGCAGGGGCGACCCGGCAACCTTCGAGCCTACGCCGAGGCCGTTGACACACAACCCACCTCGCACGCTTGGTAACCCGGCGGTCCGTGCTAGCGGGTGGCG</Hsp_hseq>
      <Hsp_midline>||||| || | |  |||||||||||||| |||  ||||| |  |  ||| |||||||| |||  |||||||||||||||  || ||| |   |  |||| ||| |||| || ||||||||   |||    |||    |||| |  |   ||||   |   | |||||||       |||     | |||     ||||||||| |     ||| |||||||| ||||||||||||| || ||| |||||||||||||||| ||||</Hsp_midline>
    </Hsp>
  </Hit_hsps>
</Hit>
<Hit>
  <Hit_num>45</Hit_num>
  <Hit_id>gi|1527222652|gb|CP034152.1|</Hit_id>
  <Hit_def>Rhodococcus sp. NJ-530 chromosome, complete genome</Hit_def>
  <Hit_accession>CP034152</Hit_accession>
  <Hit_len>6408544</Hit_len>
  <Hit_hsps>
    <Hsp>
      <Hsp_num>1</Hsp_num>
      <Hsp_bit-score>80.6345</Hsp_bit-score>
      <Hsp_score>88</Hsp_score>
      <Hsp_evalue>3.32395e-11</Hsp_evalue>
      <Hsp_query-from>30</Hsp_query-from>
      <Hsp_query-to>269</Hsp_query-to>
      <Hsp_hit-from>552507</Hsp_hit-from>
      <Hsp_hit-to>552268</Hsp_hit-to>
      <Hsp_query-frame>1</Hsp_query-frame>
      <Hsp_hit-frame>-1</Hsp_hit-frame>
      <Hsp_identity>170</Hsp_identity>
      <Hsp_positive>170</Hsp_positive>
      <Hsp_gaps>14</Hsp_gaps>
      <Hsp_align-len>247</Hsp_align-len>
      <Hsp_qseq>CGGAAGAGAAGGCTAGATCTCCCGACCCAAGCTCCTAGCACGGATACC-GAGCACCCACGCGGAGCACATGCCGCGGAATAGGCAAAAGTGTTGCGGACCTGCGTAGTTTCGAA-AAGCGGACGGCCACGACGGCCCTTTGGGTGGGGTTGCAGCCGTAGC----GC-ATCGCAAAGACGCCGAGGTCACCCACGCAACCCACATCGCACGCTTGGTCACTCGGGGTCCGTGCTAGCGGGCGGCGAA</Hsp_qseq>
      <Hsp_hseq>CGGAAGAGAAGGACCGTTTCCCCAACCGAAATTCCTAGCACGGGCACTAGGGCACCCACGCGGAGCACAAGCCACTATAAGGGCAGAAGCGTTGTGGGCCTGCG-AGATTCGTTCAATTTGA--GCGAGGACCCCGCACAGGTTGAGGGGACGACCTCAGAAAGTGCGATCCCT----CGCCGAGGCCACCCACACAACCCACCGAGCACGCTTGGTAACGAGTAGTCCGTGCTGACGGGCGGCGAA</Hsp_hseq>
      <Hsp_midline>||||||||||||   | |  ||| ||| ||  |||||||||||  ||  | |||||||||||||||||| ||| |   |  |||| ||| |||| || |||||| || ||||   ||   ||  || | |||  | |   || || ||   |  ||  ||     || ||| |     |||||||| ||||||| ||||||||   ||||||||||| ||  |  |||||||||  |||||||||||</Hsp_midline>
    </Hsp>
  </Hit_hsps>
</Hit>
<Hit>
  <Hit_num>46</Hit_num>
  <Hit_id>gi|1227321598|gb|CP022580.1|</Hit_id>
  <Hit_def>Gordonia rubripertincta strain CWB2, complete genome</Hit_def>
  <Hit_accession>CP022580</Hit_accession>
  <Hit_len>5227013</Hit_len>
  <Hit_hsps>
    <Hsp>
      <Hsp_num>1</Hsp_num>
      <Hsp_bit-score>80.6345</Hsp_bit-score>
      <Hsp_score>88</Hsp_score>
      <Hsp_evalue>3.32395e-11</Hsp_evalue>
      <Hsp_query-from>1</Hsp_query-from>
      <Hsp_query-to>132</Hsp_query-to>
      <Hsp_hit-from>559840</Hsp_hit-from>
      <Hsp_hit-to>559711</Hsp_hit-to>
      <Hsp_query-frame>1</Hsp_query-frame>
      <Hsp_hit-frame>-1</Hsp_hit-frame>
      <Hsp_identity>102</Hsp_identity>
      <Hsp_positive>102</Hsp_positive>
      <Hsp_gaps>8</Hsp_gaps>
      <Hsp_align-len>135</Hsp_align-len>
      <Hsp_qseq>ACGGAAGCTTGGCGAGGCCAAGACCCAGCCGGAAGAGAAGGCTAGATCTCCCGACCCAAGC---TCCTAGCACGGATACCGAGCACCCACGCGGAGCACATGCCGCGGAATAGGCAAAAGTGTTGCGGACCTGCG</Hsp_qseq>
      <Hsp_hseq>ACGGAAGTTCGGAG-GGCCAAGCCCGATCCGGAAGAGAAGGACCGAGCCCCC-ACTCCAGCACTTCCCAGCACGGGCGGCAAGCACCCACGCGGAGCAC--GCCGCATAA-AGGCAAAAGCGTTGTGCGCCTGCG</Hsp_hseq>
      <Hsp_midline>||||||| | || | ||||||| || | |||||||||||||   || | ||| || | |||   ||| |||||||    | ||||||||||||||||||  |||||  || ||||||||| |||| |  ||||||</Hsp_midline>
    </Hsp>
    <Hsp>
      <Hsp_num>2</Hsp_num>
      <Hsp_bit-score>49.0756</Hsp_bit-score>
      <Hsp_score>53</Hsp_score>
      <Hsp_evalue>0.196463</Hsp_evalue>
      <Hsp_query-from>218</Hsp_query-from>
      <Hsp_query-to>271</Hsp_query-to>
      <Hsp_hit-from>559563</Hsp_hit-from>
      <Hsp_hit-to>559511</Hsp_hit-to>
      <Hsp_query-frame>1</Hsp_query-frame>
      <Hsp_hit-frame>-1</Hsp_hit-frame>
      <Hsp_identity>46</Hsp_identity>
      <Hsp_positive>46</Hsp_positive>
      <Hsp_gaps>3</Hsp_gaps>
      <Hsp_align-len>55</Hsp_align-len>
      <Hsp_qseq>CAACCCACATCGCACGCTTGGTCACTCGGGGTCCGTGCTA-GCGGGCGGCGAACC</Hsp_qseq>
      <Hsp_hseq>CAACCCACCAAGCACGCTTGGTAACT-TGAGTCCGTGCTACGCGGGCGGC-AACC</Hsp_hseq>
      <Hsp_midline>||||||||   ||||||||||| |||  | |||||||||| ||||||||| ||||</Hsp_midline>
    </Hsp>
  </Hit_hsps>
</Hit>
<Hit>
  <Hit_num>47</Hit_num>
  <Hit_id>gi|1173410020|gb|CP014941.1|</Hit_id>
  <Hit_def>Rhodococcus sp. BH4, complete genome</Hit_def>
  <Hit_accession>CP014941</Hit_accession>
  <Hit_len>6314891</Hit_len>
  <Hit_hsps>
    <Hsp>
      <Hsp_num>1</Hsp_num>
      <Hsp_bit-score>80.6345</Hsp_bit-score>
      <Hsp_score>88</Hsp_score>
      <Hsp_evalue>3.32395e-11</Hsp_evalue>
      <Hsp_query-from>30</Hsp_query-from>
      <Hsp_query-to>269</Hsp_query-to>
      <Hsp_hit-from>553588</Hsp_hit-from>
      <Hsp_hit-to>553349</Hsp_hit-to>
      <Hsp_query-frame>1</Hsp_query-frame>
      <Hsp_hit-frame>-1</Hsp_hit-frame>
      <Hsp_identity>170</Hsp_identity>
      <Hsp_positive>170</Hsp_positive>
      <Hsp_gaps>14</Hsp_gaps>
      <Hsp_align-len>247</Hsp_align-len>
      <Hsp_qseq>CGGAAGAGAAGGCTAGATCTCCCGACCCAAGCTCCTAGCACGGATACC-GAGCACCCACGCGGAGCACATGCCGCGGAATAGGCAAAAGTGTTGCGGACCTGCGTAGTTTCGAA-AAGCGGACGGCCACGACGGCCCTTTGGGTGGGGTTGCAGCCGTAGC----GC-ATCGCAAAGACGCCGAGGTCACCCACGCAACCCACATCGCACGCTTGGTCACTCGGGGTCCGTGCTAGCGGGCGGCGAA</Hsp_qseq>
      <Hsp_hseq>CGGAAGAGAAGGACCGTTTCCCCAACCGAAATTCCTAGCACGGGCACTAGGGCACCCACGCGGAGCACAAGCCACTATAAGGGCAGAAGCGTTGTGGGCCTGCG-AGATTCGTTCAATTTGA--GCGAGGACCCCGCACAGGTTGCGGGGACGACCTCAGAAAGTGCGATCCCT----CGCCGAGGCCACCCACACAACCCACCGAGCACGCTTGGTAACGAGTAGTCCGTGCTGACGGGCGGCGAA</Hsp_hseq>
      <Hsp_midline>||||||||||||   | |  ||| ||| ||  |||||||||||  ||  | |||||||||||||||||| ||| |   |  |||| ||| |||| || |||||| || ||||   ||   ||  || | |||  | |   || || ||   |  ||  ||     || ||| |     |||||||| ||||||| ||||||||   ||||||||||| ||  |  |||||||||  |||||||||||</Hsp_midline>
    </Hsp>
  </Hit_hsps>
</Hit>
<Hit>
  <Hit_num>48</Hit_num>
  <Hit_id>gi|1018275532|gb|CP015235.1|</Hit_id>
  <Hit_def>Rhodococcus fascians D188, complete genome</Hit_def>
  <Hit_accession>CP015235</Hit_accession>
  <Hit_len>5139988</Hit_len>
  <Hit_hsps>
    <Hsp>
      <Hsp_num>1</Hsp_num>
      <Hsp_bit-score>80.6345</Hsp_bit-score>
      <Hsp_score>88</Hsp_score>
      <Hsp_evalue>3.32395e-11</Hsp_evalue>
      <Hsp_query-from>15</Hsp_query-from>
      <Hsp_query-to>132</Hsp_query-to>
      <Hsp_hit-from>2503679</Hsp_hit-from>
      <Hsp_hit-to>2503565</Hsp_hit-to>
      <Hsp_query-frame>1</Hsp_query-frame>
      <Hsp_hit-frame>-1</Hsp_hit-frame>
      <Hsp_identity>92</Hsp_identity>
      <Hsp_positive>92</Hsp_positive>
      <Hsp_gaps>5</Hsp_gaps>
      <Hsp_align-len>119</Hsp_align-len>
      <Hsp_qseq>AGGCCAAGACCCAGCCGGAAGAGAAGGCTAG-ATCTCCCGACCCAAGCTCCTAGCACGGATACCGAGCACCCACGCGGAGCACATGCCGCGGAATAGGCAAAAGTGTTGCGGACCTGCG</Hsp_qseq>
      <Hsp_hseq>AGGCCAAGAACGAACCGGAAGAGAAGGTTCGCTTCTCCCGACCGCGATTCCCAGCACGGACACCG-GCACCCACGCGGAG--CTTGCCACCTAAT-GGCAGAAGCGCTGTGGGCCTGCG</Hsp_hseq>
      <Hsp_midline>||||||||| | | ||||||||||||| | |  ||||||||||     ||| |||||||| |||| ||||||||||||||  | |||| |  ||| |||| ||| | || || ||||||</Hsp_midline>
    </Hsp>
  </Hit_hsps>
</Hit>
<Hit>
  <Hit_num>49</Hit_num>
  <Hit_id>gi|1017211286|gb|CP015220.1|</Hit_id>
  <Hit_def>Rhodococcus sp. PBTS2, complete genome</Hit_def>
  <Hit_accession>CP015220</Hit_accession>
  <Hit_len>5179353</Hit_len>
  <Hit_hsps>
    <Hsp>
      <Hsp_num>1</Hsp_num>
      <Hsp_bit-score>80.6345</Hsp_bit-score>
      <Hsp_score>88</Hsp_score>
      <Hsp_evalue>3.32395e-11</Hsp_evalue>
      <Hsp_query-from>15</Hsp_query-from>
      <Hsp_query-to>132</Hsp_query-to>
      <Hsp_hit-from>974084</Hsp_hit-from>
      <Hsp_hit-to>974198</Hsp_hit-to>
      <Hsp_query-frame>1</Hsp_query-frame>
      <Hsp_hit-frame>1</Hsp_hit-frame>
      <Hsp_identity>92</Hsp_identity>
      <Hsp_positive>92</Hsp_positive>
      <Hsp_gaps>5</Hsp_gaps>
      <Hsp_align-len>119</Hsp_align-len>
      <Hsp_qseq>AGGCCAAGACCCAGCCGGAAGAGAAGGCTAG-ATCTCCCGACCCAAGCTCCTAGCACGGATACCGAGCACCCACGCGGAGCACATGCCGCGGAATAGGCAAAAGTGTTGCGGACCTGCG</Hsp_qseq>
      <Hsp_hseq>AGGCCAAGAACGAACCGGAAGAGAAGGTTCGCTTCTCCCGACCGCGATTCCCAGCACGGACACCG-GCACCCACGCGGAG--CTTGCCACCTAAT-GGCAGAAGCGCTGTGGGCCTGCG</Hsp_hseq>
      <Hsp_midline>||||||||| | | ||||||||||||| | |  ||||||||||     ||| |||||||| |||| ||||||||||||||  | |||| |  ||| |||| ||| | || || ||||||</Hsp_midline>
    </Hsp>
  </Hit_hsps>
</Hit>
<Hit>
  <Hit_num>50</Hit_num>
  <Hit_id>gi|532219856|gb|CP003761.1|</Hit_id>
  <Hit_def>Rhodococcus erythropolis CCM2595, complete genome</Hit_def>
  <Hit_accession>CP003761</Hit_accession>
  <Hit_len>6281198</Hit_len>
  <Hit_hsps>
    <Hsp>
      <Hsp_num>1</Hsp_num>
      <Hsp_bit-score>80.6345</Hsp_bit-score>
      <Hsp_score>88</Hsp_score>
      <Hsp_evalue>3.32395e-11</Hsp_evalue>
      <Hsp_query-from>30</Hsp_query-from>
      <Hsp_query-to>269</Hsp_query-to>
      <Hsp_hit-from>526261</Hsp_hit-from>
      <Hsp_hit-to>526022</Hsp_hit-to>
      <Hsp_query-frame>1</Hsp_query-frame>
      <Hsp_hit-frame>-1</Hsp_hit-frame>
      <Hsp_identity>170</Hsp_identity>
      <Hsp_positive>170</Hsp_positive>
      <Hsp_gaps>14</Hsp_gaps>
      <Hsp_align-len>247</Hsp_align-len>
      <Hsp_qseq>CGGAAGAGAAGGCTAGATCTCCCGACCCAAGCTCCTAGCACGGATACC-GAGCACCCACGCGGAGCACATGCCGCGGAATAGGCAAAAGTGTTGCGGACCTGCGTAGTTTCGAA-AAGCGGACGGCCACGACGGCCCTTTGGGTGGGGTTGCAGCCGTAGC----GC-ATCGCAAAGACGCCGAGGTCACCCACGCAACCCACATCGCACGCTTGGTCACTCGGGGTCCGTGCTAGCGGGCGGCGAA</Hsp_qseq>
      <Hsp_hseq>CGGAAGAGAAGGACCGTTTCCCCAACCGAAATTCCTAGCACGGGCACTAGGGCACCCACGCGGAGCACAAGCCACTATAAGGGCAGAAGCGTTGTGGGCCTGCG-AGATTCGTTCAATTTGA--GCGAGGACCCCGCACCGGTTGCGGGGACGACCTCAGAAAGTGCGATCCCT----CGCCGAGGCCACCCACACAACCCACCGAGCACGCTTGGTAACGAGTAGTCCGTGCTGACGGGCGGCGAA</Hsp_hseq>
      <Hsp_midline>||||||||||||   | |  ||| ||| ||  |||||||||||  ||  | |||||||||||||||||| ||| |   |  |||| ||| |||| || |||||| || ||||   ||   ||  || | |||  | |   || || ||   |  ||  ||     || ||| |     |||||||| ||||||| ||||||||   ||||||||||| ||  |  |||||||||  |||||||||||</Hsp_midline>
    </Hsp>
  </Hit_hsps>
</Hit>
<Hit>
  <Hit_num>51</Hit_num>
  <Hit_id>gi|226182604|dbj|AP008957.1|</Hit_id>
  <Hit_def>Rhodococcus erythropolis PR4 DNA, complete genome</Hit_def>
  <Hit_accession>AP008957</Hit_accession>
  <Hit_len>6516310</Hit_len>
  <Hit_hsps>
    <Hsp>
      <Hsp_num>1</Hsp_num>
      <Hsp_bit-score>80.6345</Hsp_bit-score>
      <Hsp_score>88</Hsp_score>
      <Hsp_evalue>3.32395e-11</Hsp_evalue>
      <Hsp_query-from>30</Hsp_query-from>
      <Hsp_query-to>269</Hsp_query-to>
      <Hsp_hit-from>556109</Hsp_hit-from>
      <Hsp_hit-to>555870</Hsp_hit-to>
      <Hsp_query-frame>1</Hsp_query-frame>
      <Hsp_hit-frame>-1</Hsp_hit-frame>
      <Hsp_identity>170</Hsp_identity>
      <Hsp_positive>170</Hsp_positive>
      <Hsp_gaps>14</Hsp_gaps>
      <Hsp_align-len>247</Hsp_align-len>
      <Hsp_qseq>CGGAAGAGAAGGCTAGATCTCCCGACCCAAGCTCCTAGCACGGATACC-GAGCACCCACGCGGAGCACATGCCGCGGAATAGGCAAAAGTGTTGCGGACCTGCGTAGTTTCGAA-AAGCGGACGGCCACGACGGCCCTTTGGGTGGGGTTGCAGCCGTAGC----GC-ATCGCAAAGACGCCGAGGTCACCCACGCAACCCACATCGCACGCTTGGTCACTCGGGGTCCGTGCTAGCGGGCGGCGAA</Hsp_qseq>
      <Hsp_hseq>CGGAAGAGAAGGACCGTTTCCCCAACCGAAATTCCTAGCACGGGCACTAGGGCACCCACGCGGAGCACAAGCCACTATAAGGGCAGAAGCGTTGTGGGCCTGCG-AGATTCGTTCAATTTGA--GCGAGGACCCCGCACCGGTTGCGGGGACGACCTCAGAAAGTGCGATCCCT----CGCCGAGGCCACCCACACAACCCACCGAGCACGCTTGGTAACGAGTAGTCCGTGCTGACGGGCGGCGAA</Hsp_hseq>
      <Hsp_midline>||||||||||||   | |  ||| ||| ||  |||||||||||  ||  | |||||||||||||||||| ||| |   |  |||| ||| |||| || |||||| || ||||   ||   ||  || | |||  | |   || || ||   |  ||  ||     || ||| |     |||||||| ||||||| ||||||||   ||||||||||| ||  |  |||||||||  |||||||||||</Hsp_midline>
    </Hsp>
  </Hit_hsps>
</Hit>
<Hit>
  <Hit_num>52</Hit_num>
  <Hit_id>gi|1552508818|gb|CP027114.1|</Hit_id>
  <Hit_def>Gordonia alkanivorans strain YC-RL2 chromosome, complete genome</Hit_def>
  <Hit_accession>CP027114</Hit_accession>
  <Hit_len>4921996</Hit_len>
  <Hit_hsps>
    <Hsp>
      <Hsp_num>1</Hsp_num>
      <Hsp_bit-score>79.7328</Hsp_bit-score>
      <Hsp_score>87</Hsp_score>
      <Hsp_evalue>1.16017e-10</Hsp_evalue>
      <Hsp_query-from>1</Hsp_query-from>
      <Hsp_query-to>132</Hsp_query-to>
      <Hsp_hit-from>534527</Hsp_hit-from>
      <Hsp_hit-to>534657</Hsp_hit-to>
      <Hsp_query-frame>1</Hsp_query-frame>
      <Hsp_hit-frame>1</Hsp_hit-frame>
      <Hsp_identity>101</Hsp_identity>
      <Hsp_positive>101</Hsp_positive>
      <Hsp_gaps>7</Hsp_gaps>
      <Hsp_align-len>135</Hsp_align-len>
      <Hsp_qseq>ACGGAAGCTTGGCGAGGCCAAGACCCAGCCGGAAGAGAAGGCTAGATCTCCCGACCCAAGC---TCCTAGCACGGATACCGAGCACCCACGCGGAGCACATGCCGCGGAATAGGCAAAAGTGTTGCGGACCTGCG</Hsp_qseq>
      <Hsp_hseq>ACGGAAGTTCGGAG-GGCCAAGCCCGATCCGGAAGAGAAGGACCGAGTCCCCGCTCCGAGCACTTCCCAGCACGGGCGGCAAGCACCCACGCGGAGCAC--GCCGCATAA-AGGCAAAAGCGTTGTGCGCCTGCG</Hsp_hseq>
      <Hsp_midline>||||||| | || | ||||||| || | |||||||||||||   ||   ||||  || |||   ||| |||||||    | ||||||||||||||||||  |||||  || ||||||||| |||| |  ||||||</Hsp_midline>
    </Hsp>
    <Hsp>
      <Hsp_num>2</Hsp_num>
      <Hsp_bit-score>49.0756</Hsp_bit-score>
      <Hsp_score>53</Hsp_score>
      <Hsp_evalue>0.196463</Hsp_evalue>
      <Hsp_query-from>218</Hsp_query-from>
      <Hsp_query-to>271</Hsp_query-to>
      <Hsp_hit-from>534807</Hsp_hit-from>
      <Hsp_hit-to>534859</Hsp_hit-to>
      <Hsp_query-frame>1</Hsp_query-frame>
      <Hsp_hit-frame>1</Hsp_hit-frame>
      <Hsp_identity>46</Hsp_identity>
      <Hsp_positive>46</Hsp_positive>
      <Hsp_gaps>3</Hsp_gaps>
      <Hsp_align-len>55</Hsp_align-len>
      <Hsp_qseq>CAACCCACATCGCACGCTTGGTCACTCGGGGTCCGTGCTA-GCGGGCGGCGAACC</Hsp_qseq>
      <Hsp_hseq>CAACCCACCAAGCACGCTTGGTAACT-TGAGTCCGTGCTACGCGGGCGGC-AACC</Hsp_hseq>
      <Hsp_midline>||||||||   ||||||||||| |||  | |||||||||| ||||||||| ||||</Hsp_midline>
    </Hsp>
  </Hit_hsps>
</Hit>
<Hit>
  <Hit_num>53</Hit_num>
  <Hit_id>gi|110816552|gb|CP000431.1|</Hit_id>
  <Hit_def>Rhodococcus jostii RHA1, complete genome</Hit_def>
  <Hit_accession>CP000431</Hit_accession>
  <Hit_len>7804765</Hit_len>
  <Hit_hsps>
    <Hsp>
      <Hsp_num>1</Hsp_num>
      <Hsp_bit-score>79.7328</Hsp_bit-score>
      <Hsp_score>87</Hsp_score>
      <Hsp_evalue>1.16017e-10</Hsp_evalue>
      <Hsp_query-from>15</Hsp_query-from>
      <Hsp_query-to>298</Hsp_query-to>
      <Hsp_hit-from>4570369</Hsp_hit-from>
      <Hsp_hit-to>4570084</Hsp_hit-to>
      <Hsp_query-frame>1</Hsp_query-frame>
      <Hsp_hit-frame>-1</Hsp_hit-frame>
      <Hsp_identity>194</Hsp_identity>
      <Hsp_positive>194</Hsp_positive>
      <Hsp_gaps>6</Hsp_gaps>
      <Hsp_align-len>288</Hsp_align-len>
      <Hsp_qseq>AGGCCAAGACCCAGCCGGAAGAGAAGGCTAGATCTCCCGACCCAAGCTCCTAGCACGGATACCGAGCACCCACGCGGAGCACATGCCGCGGAATAGGCAAAAGTGTTGCGGACCTGCGTAGTTTCGAAAAGCGGACGGCCACGACGGCCCTTTGGGTGG--GGTTGCAGCCGTAGCGCATCGCAAAGACGCCGAGGTCACCCACGCAACCCACATC-GCACGCTTGGTCACTCGGGGTCCGTGCTAGCGGGCGGCGAACCGGACA-TTGTCCGGGACGCCGCCCGATT</Hsp_qseq>
      <Hsp_hseq>AGGCCAAGGTCGACCCAGAAGAGAAGGATCGATCTCCCGACCAGGATTCCCAGCACGGGCACTAGGTACCCACGCGAAGCATAAGCCACTATAAGGGCAGAAGCGTTGTGGGCCTGCG-AGACCCGAGTCTTCACCGGCAAGGACCCTGCACAGGTTGCAAGGACG-ACCCGAGGATATTCGGACTCTCGCCGAGGCCACCCACACAACCCACCTTTGCACGCTTGGTAACCGGTTGTCCGTGCTAACGGGCGGCGAAGTCGACACCAGTCGGCAGCGCCGCCCGTTT</Hsp_hseq>
      <Hsp_midline>||||||||  | | || |||||||||| | ||||||||||||     ||| |||||||  ||   | ||||||||| |||| | ||| |   |  |||| ||| |||| || |||||| ||   |||        |||| | |||    |   || ||   ||  | | |||  |    ||| |    |||||||| ||||||| |||||||| |  ||||||||||| ||  |  |||||||||| |||||||||||   ||||   ||| |   ||||||||| ||</Hsp_midline>
    </Hsp>
    <Hsp>
      <Hsp_num>2</Hsp_num>
      <Hsp_bit-score>48.1739</Hsp_bit-score>
      <Hsp_score>52</Hsp_score>
      <Hsp_evalue>0.196463</Hsp_evalue>
      <Hsp_query-from>199</Hsp_query-from>
      <Hsp_query-to>296</Hsp_query-to>
      <Hsp_hit-from>7240192</Hsp_hit-from>
      <Hsp_hit-to>7240288</Hsp_hit-to>
      <Hsp_query-frame>1</Hsp_query-frame>
      <Hsp_hit-frame>1</Hsp_hit-frame>
      <Hsp_identity>76</Hsp_identity>
      <Hsp_positive>76</Hsp_positive>
      <Hsp_gaps>11</Hsp_gaps>
      <Hsp_align-len>103</Hsp_align-len>
      <Hsp_qseq>GACGCCGAGGTCAC---CCACGCAACCCA--CATCGCACGCTTGGTCACTCGGGGTCCGTGCTAGCGGGCGGCGAACCGGACATTGTCCGGGACGCCGCCCGA</Hsp_qseq>
      <Hsp_hseq>GACGCCGAGGCCACATTCCACCCCGCGCAACCAT-GCA-GCTTGGTAACCCGACGTTCGTGCTCGCGGGCGGCGCCCCCT-CAT---CAGGGACGCCGCCCGA</Hsp_hseq>
      <Hsp_midline>|||||||||| |||   |||| |  | ||  ||| ||| ||||||| || ||  || |||||| ||||||||||  ||   |||   | ||||||||||||||</Hsp_midline>
    </Hsp>
  </Hit_hsps>
</Hit>
<Hit>
  <Hit_num>54</Hit_num>
  <Hit_id>gi|1487504151|gb|CP032568.1|</Hit_id>
  <Hit_def>Nocardia sp. CFHS0054 chromosome</Hit_def>
  <Hit_accession>CP032568</Hit_accession>
  <Hit_len>7931441</Hit_len>
  <Hit_hsps>
    <Hsp>
      <Hsp_num>1</Hsp_num>
      <Hsp_bit-score>78.8312</Hsp_bit-score>
      <Hsp_score>86</Hsp_score>
      <Hsp_evalue>1.16017e-10</Hsp_evalue>
      <Hsp_query-from>15</Hsp_query-from>
      <Hsp_query-to>133</Hsp_query-to>
      <Hsp_hit-from>821583</Hsp_hit-from>
      <Hsp_hit-to>821465</Hsp_hit-to>
      <Hsp_query-frame>1</Hsp_query-frame>
      <Hsp_hit-frame>-1</Hsp_hit-frame>
      <Hsp_identity>92</Hsp_identity>
      <Hsp_positive>92</Hsp_positive>
      <Hsp_gaps>4</Hsp_gaps>
      <Hsp_align-len>121</Hsp_align-len>
      <Hsp_qseq>AGGCCAAGACCCAGCCGGAAGAGAAGGCTAGATCTCCCGACCCAAGCT-CCTAGCACGGATACCGAGCACCCACGCGGAGCACATGCCGCGGAATAGGCAAAAGT-GTTGCGGACCTGCGT</Hsp_qseq>
      <Hsp_hseq>AGGCCAAGATCGGATCGGAAGAGAAGGTCCGACCTCCCATCCCACCCTTCCCAGCACGGACACCAGGCACCCACGCGGAGCAC--GCCGCGACAAGGGCACGAGTAGTTGTGGGCCTGCGT</Hsp_hseq>
      <Hsp_midline>||||||||| |    ||||||||||||   || |||||  ||||  || || |||||||| |||  |||||||||||||||||  ||||||  |  ||||  ||| |||| || |||||||</Hsp_midline>
    </Hsp>
    <Hsp>
      <Hsp_num>2</Hsp_num>
      <Hsp_bit-score>48.1739</Hsp_bit-score>
      <Hsp_score>52</Hsp_score>
      <Hsp_evalue>0.196463</Hsp_evalue>
      <Hsp_query-from>229</Hsp_query-from>
      <Hsp_query-to>268</Hsp_query-to>
      <Hsp_hit-from>821367</Hsp_hit-from>
      <Hsp_hit-to>821327</Hsp_hit-to>
      <Hsp_query-frame>1</Hsp_query-frame>
      <Hsp_hit-frame>-1</Hsp_hit-frame>
      <Hsp_identity>37</Hsp_identity>
      <Hsp_positive>37</Hsp_positive>
      <Hsp_gaps>3</Hsp_gaps>
      <Hsp_align-len>42</Hsp_align-len>
      <Hsp_qseq>GCACGCTTGGTCACTCGGG--GTCCGTGCTAGCGGGCGGCGA</Hsp_qseq>
      <Hsp_hseq>GCACGCTTGGTAAC-CGGGTAGTCCGTGCTAGCGGGCGGTGA</Hsp_hseq>
      <Hsp_midline>||||||||||| || ||||  |||||||||||||||||| ||</Hsp_midline>
    </Hsp>
  </Hit_hsps>
</Hit>
<Hit>
  <Hit_num>55</Hit_num>
  <Hit_id>gi|1109506917|dbj|AP017900.1|</Hit_id>
  <Hit_def>Nocardia seriolae DNA, complete genome, strain: UTF1</Hit_def>
  <Hit_accession>AP017900</Hit_accession>
  <Hit_len>8121733</Hit_len>
  <Hit_hsps>
    <Hsp>
      <Hsp_num>1</Hsp_num>
      <Hsp_bit-score>78.8312</Hsp_bit-score>
      <Hsp_score>86</Hsp_score>
      <Hsp_evalue>1.16017e-10</Hsp_evalue>
      <Hsp_query-from>15</Hsp_query-from>
      <Hsp_query-to>268</Hsp_query-to>
      <Hsp_hit-from>442973</Hsp_hit-from>
      <Hsp_hit-to>442717</Hsp_hit-to>
      <Hsp_query-frame>1</Hsp_query-frame>
      <Hsp_hit-frame>-1</Hsp_hit-frame>
      <Hsp_identity>182</Hsp_identity>
      <Hsp_positive>182</Hsp_positive>
      <Hsp_gaps>15</Hsp_gaps>
      <Hsp_align-len>263</Hsp_align-len>
      <Hsp_qseq>AGGCCAAGACCCAGCCGGAAGAGAAGGCTAGATCTCCCGACCCAAGCT-CCTAGCACGGATACCGAGCACCCACGCGGAGCACATGCCGCGGAATAGGCA-AAAGTGTTGCGGACCTGCGTAGTTTCGAAAAGCGGACGGCCACGACGGC-CCTTTGGGTGGGGTTGCAGCCGTAGCGCATC--GCAAAG-ACGCCGAGGTC--ACCCACGCAACCCACATCGCACGCTTGGTCACTCGG-GGTCCGTGCTAGCGGGCGGCGA</Hsp_qseq>
      <Hsp_hseq>AGGCCAAGATCGGATCGGAAGAGAAGATTCGACCTCCCATCCCACCCTTCCCAGCACGGACACCAGGCACCCACGCGGAGCAC--GCCGCGACAAGGGCACGAATGGTTGTGGGCCTGCGTTATCCGGGATATC-GACGGCGAGGGCCTCGCATAATCGCGGGGATGAACC---ACCGGATCCTGGAGAGCTCGCCGAGGCCGAAAACACACAACCCGAGAAGCACGCTTGGTAACCAGGTGGTCCGTGCTAGCGGGCGGTGA</Hsp_hseq>
      <Hsp_midline>||||||||| |    |||||||||||  | || |||||  ||||  || || |||||||| |||  |||||||||||||||||  ||||||  |  ||||  ||  |||| || |||||||  |   | | | | |||||| | | |  | | |    | |||| || | |   | || |||  | | ||  |||||||| |  |  ||| ||||||     ||||||||||| ||  || ||||||||||||||||||| ||</Hsp_midline>
    </Hsp>
  </Hit_hsps>
</Hit>
<Hit>
  <Hit_num>56</Hit_num>
  <Hit_id>gi|1098535306|gb|CP017839.1|</Hit_id>
  <Hit_def>Nocardia seriolae strain EM150506, complete genome</Hit_def>
  <Hit_accession>CP017839</Hit_accession>
  <Hit_len>8304518</Hit_len>
  <Hit_hsps>
    <Hsp>
      <Hsp_num>1</Hsp_num>
      <Hsp_bit-score>78.8312</Hsp_bit-score>
      <Hsp_score>86</Hsp_score>
      <Hsp_evalue>1.16017e-10</Hsp_evalue>
      <Hsp_query-from>15</Hsp_query-from>
      <Hsp_query-to>268</Hsp_query-to>
      <Hsp_hit-from>371263</Hsp_hit-from>
      <Hsp_hit-to>371519</Hsp_hit-to>
      <Hsp_query-frame>1</Hsp_query-frame>
      <Hsp_hit-frame>1</Hsp_hit-frame>
      <Hsp_identity>182</Hsp_identity>
      <Hsp_positive>182</Hsp_positive>
      <Hsp_gaps>15</Hsp_gaps>
      <Hsp_align-len>263</Hsp_align-len>
      <Hsp_qseq>AGGCCAAGACCCAGCCGGAAGAGAAGGCTAGATCTCCCGACCCAAGCT-CCTAGCACGGATACCGAGCACCCACGCGGAGCACATGCCGCGGAATAGGCA-AAAGTGTTGCGGACCTGCGTAGTTTCGAAAAGCGGACGGCCACGACGGC-CCTTTGGGTGGGGTTGCAGCCGTAGCGCATC--GCAAAG-ACGCCGAGGTC--ACCCACGCAACCCACATCGCACGCTTGGTCACTCGG-GGTCCGTGCTAGCGGGCGGCGA</Hsp_qseq>
      <Hsp_hseq>AGGCCAAGATCGGATCGGAAGAGAAGATTCGACCTCCCATCCCACCCTTCCCAGCACGGACACCAGGCACCCACGCGGAGCAC--GCCGCGACAAGGGCACGAATGGTTGTGGGCCTGCGTTATCCGGGATATC-GACGGCGAGGGCCTCGCATAATCGCGGGGATGAACC---ACCGGATCCTGGAGAGCTCGCCGAGGCCGAAAACACACAACCCGAGAAGCACGCTTGGTAACCAGGTGGTCCGTGCTAGCGGGCGGTGA</Hsp_hseq>
      <Hsp_midline>||||||||| |    |||||||||||  | || |||||  ||||  || || |||||||| |||  |||||||||||||||||  ||||||  |  ||||  ||  |||| || |||||||  |   | | | | |||||| | | |  | | |    | |||| || | |   | || |||  | | ||  |||||||| |  |  ||| ||||||     ||||||||||| ||  || ||||||||||||||||||| ||</Hsp_midline>
    </Hsp>
  </Hit_hsps>
</Hit>
<Hit>
  <Hit_num>57</Hit_num>
  <Hit_id>gi|1616281075|gb|CP039253.1|</Hit_id>
  <Hit_def>Rhodococcus sp. PAMC28707 chromosome, complete genome</Hit_def>
  <Hit_accession>CP039253</Hit_accession>
  <Hit_len>4727363</Hit_len>
  <Hit_hsps>
    <Hsp>
      <Hsp_num>1</Hsp_num>
      <Hsp_bit-score>77.9295</Hsp_bit-score>
      <Hsp_score>85</Hsp_score>
      <Hsp_evalue>4.0494e-10</Hsp_evalue>
      <Hsp_query-from>15</Hsp_query-from>
      <Hsp_query-to>140</Hsp_query-to>
      <Hsp_hit-from>2627284</Hsp_hit-from>
      <Hsp_hit-to>2627162</Hsp_hit-to>
      <Hsp_query-frame>1</Hsp_query-frame>
      <Hsp_hit-frame>-1</Hsp_hit-frame>
      <Hsp_identity>94</Hsp_identity>
      <Hsp_positive>94</Hsp_positive>
      <Hsp_gaps>3</Hsp_gaps>
      <Hsp_align-len>126</Hsp_align-len>
      <Hsp_qseq>AGGCCAAGACCCAGCCGGAAGAGAAGGCTAGATCTCCCGACCCAAGCTCCTAGCACGGATACCGAGCACCCACGCGGAGCACATGCCGCGGAATAGGCAAAAGTGTTGCGGACCTGCGTAGTTTCG</Hsp_qseq>
      <Hsp_hseq>AGGCCAAGATCGAACCGGAAGAGAAGGTTCCCTCTCCCAACCGCGATTCCCAGCACGGACACCAGGCACCCACGCTGAGCTC--GCCGCTGACATGGCAAAAGCGCTGTGGGTCTGCG-AGATTCG</Hsp_hseq>
      <Hsp_midline>||||||||| | | ||||||||||||| |   |||||| |||     ||| |||||||| |||  |||||||||| |||| |  ||||| ||   |||||||| | || ||  ||||| || ||||</Hsp_midline>
    </Hsp>
    <Hsp>
      <Hsp_num>2</Hsp_num>
      <Hsp_bit-score>50.8789</Hsp_bit-score>
      <Hsp_score>55</Hsp_score>
      <Hsp_evalue>0.0562876</Hsp_evalue>
      <Hsp_query-from>229</Hsp_query-from>
      <Hsp_query-to>269</Hsp_query-to>
      <Hsp_hit-from>2627057</Hsp_hit-from>
      <Hsp_hit-to>2627016</Hsp_hit-to>
      <Hsp_query-frame>1</Hsp_query-frame>
      <Hsp_hit-frame>-1</Hsp_hit-frame>
      <Hsp_identity>37</Hsp_identity>
      <Hsp_positive>37</Hsp_positive>
      <Hsp_gaps>1</Hsp_gaps>
      <Hsp_align-len>42</Hsp_align-len>
      <Hsp_qseq>GCACGCTTGGTCACTCGGG-GTCCGTGCTAGCGGGCGGCGAA</Hsp_qseq>
      <Hsp_hseq>GCACGCTTGGTTACCCGGCAGTCCGTGCTAACGGGCGGCGAA</Hsp_hseq>
      <Hsp_midline>||||||||||| || |||  |||||||||| |||||||||||</Hsp_midline>
    </Hsp>
  </Hit_hsps>
</Hit>
<Hit>
  <Hit_num>58</Hit_num>
  <Hit_id>gi|1616268392|gb|CP039254.1|</Hit_id>
  <Hit_def>Rhodococcus sp. PAMC28705 chromosome, complete genome</Hit_def>
  <Hit_accession>CP039254</Hit_accession>
  <Hit_len>4727363</Hit_len>
  <Hit_hsps>
    <Hsp>
      <Hsp_num>1</Hsp_num>
      <Hsp_bit-score>77.9295</Hsp_bit-score>
      <Hsp_score>85</Hsp_score>
      <Hsp_evalue>4.0494e-10</Hsp_evalue>
      <Hsp_query-from>15</Hsp_query-from>
      <Hsp_query-to>140</Hsp_query-to>
      <Hsp_hit-from>429873</Hsp_hit-from>
      <Hsp_hit-to>429995</Hsp_hit-to>
      <Hsp_query-frame>1</Hsp_query-frame>
      <Hsp_hit-frame>1</Hsp_hit-frame>
      <Hsp_identity>94</Hsp_identity>
      <Hsp_positive>94</Hsp_positive>
      <Hsp_gaps>3</Hsp_gaps>
      <Hsp_align-len>126</Hsp_align-len>
      <Hsp_qseq>AGGCCAAGACCCAGCCGGAAGAGAAGGCTAGATCTCCCGACCCAAGCTCCTAGCACGGATACCGAGCACCCACGCGGAGCACATGCCGCGGAATAGGCAAAAGTGTTGCGGACCTGCGTAGTTTCG</Hsp_qseq>
      <Hsp_hseq>AGGCCAAGATCGAACCGGAAGAGAAGGTTCCCTCTCCCAACCGCGATTCCCAGCACGGACACCAGGCACCCACGCTGAGCTC--GCCGCTGACATGGCAAAAGCGCTGTGGGTCTGCG-AGATTCG</Hsp_hseq>
      <Hsp_midline>||||||||| | | ||||||||||||| |   |||||| |||     ||| |||||||| |||  |||||||||| |||| |  ||||| ||   |||||||| | || ||  ||||| || ||||</Hsp_midline>
    </Hsp>
    <Hsp>
      <Hsp_num>2</Hsp_num>
      <Hsp_bit-score>50.8789</Hsp_bit-score>
      <Hsp_score>55</Hsp_score>
      <Hsp_evalue>0.0562876</Hsp_evalue>
      <Hsp_query-from>218</Hsp_query-from>
      <Hsp_query-to>269</Hsp_query-to>
      <Hsp_hit-from>430088</Hsp_hit-from>
      <Hsp_hit-to>430141</Hsp_hit-to>
      <Hsp_query-frame>1</Hsp_query-frame>
      <Hsp_hit-frame>1</Hsp_hit-frame>
      <Hsp_identity>45</Hsp_identity>
      <Hsp_positive>45</Hsp_positive>
      <Hsp_gaps>2</Hsp_gaps>
      <Hsp_align-len>54</Hsp_align-len>
      <Hsp_qseq>CAACCCAC-ATCGCACGCTTGGTCACTCGGG-GTCCGTGCTAGCGGGCGGCGAA</Hsp_qseq>
      <Hsp_hseq>CAGCCCACCAATGCACGCTTGGTTACCCGGCAGTCCGTGCTAACGGGCGGCGAA</Hsp_hseq>
      <Hsp_midline>|| ||||| |  ||||||||||| || |||  |||||||||| |||||||||||</Hsp_midline>
    </Hsp>
  </Hit_hsps>
</Hit>
<Hit>
  <Hit_num>59</Hit_num>
  <Hit_id>gi|769526933|gb|CP010797.1|</Hit_id>
  <Hit_def>Rhodococcus sp. B7740, complete genome</Hit_def>
  <Hit_accession>CP010797</Hit_accession>
  <Hit_len>5341557</Hit_len>
  <Hit_hsps>
    <Hsp>
      <Hsp_num>1</Hsp_num>
      <Hsp_bit-score>77.9295</Hsp_bit-score>
      <Hsp_score>85</Hsp_score>
      <Hsp_evalue>4.0494e-10</Hsp_evalue>
      <Hsp_query-from>15</Hsp_query-from>
      <Hsp_query-to>132</Hsp_query-to>
      <Hsp_hit-from>4393968</Hsp_hit-from>
      <Hsp_hit-to>4393855</Hsp_hit-to>
      <Hsp_query-frame>1</Hsp_query-frame>
      <Hsp_hit-frame>-1</Hsp_hit-frame>
      <Hsp_identity>90</Hsp_identity>
      <Hsp_positive>90</Hsp_positive>
      <Hsp_gaps>4</Hsp_gaps>
      <Hsp_align-len>118</Hsp_align-len>
      <Hsp_qseq>AGGCCAAGACCCAGCCGGAAGAGAAGGCTAGATCTCCCGACCCAAGCTCCTAGCACGGATACCGAGCACCCACGCGGAGCACATGCCGCGGAATAGGCAAAAGTGTTGCGGACCTGCG</Hsp_qseq>
      <Hsp_hseq>AGGCCAAGAACGAATCGGAAGAGAAGATTCGCTCTCCCGACCGGGATTCCCAGCACGGACACCG-GCACCCACGCGGAG--CTTGCCACCTAAT-GGCAGAAGCGCTGTGGGCCTGCG</Hsp_hseq>
      <Hsp_midline>||||||||| | |  |||||||||||  | | ||||||||||     ||| |||||||| |||| ||||||||||||||  | |||| |  ||| |||| ||| | || || ||||||</Hsp_midline>
    </Hsp>
  </Hit_hsps>
</Hit>
<Hit>
  <Hit_num>60</Hit_num>
  <Hit_id>gi|1253249637|gb|CP023720.1|</Hit_id>
  <Hit_def>Rhodococcus sp. H-CA8f chromosome, complete genome</Hit_def>
  <Hit_accession>CP023720</Hit_accession>
  <Hit_len>6196004</Hit_len>
  <Hit_hsps>
    <Hsp>
      <Hsp_num>1</Hsp_num>
      <Hsp_bit-score>76.1261</Hsp_bit-score>
      <Hsp_score>83</Hsp_score>
      <Hsp_evalue>1.41338e-09</Hsp_evalue>
      <Hsp_query-from>30</Hsp_query-from>
      <Hsp_query-to>269</Hsp_query-to>
      <Hsp_hit-from>5680311</Hsp_hit-from>
      <Hsp_hit-to>5680550</Hsp_hit-to>
      <Hsp_query-frame>1</Hsp_query-frame>
      <Hsp_hit-frame>1</Hsp_hit-frame>
      <Hsp_identity>169</Hsp_identity>
      <Hsp_positive>169</Hsp_positive>
      <Hsp_gaps>14</Hsp_gaps>
      <Hsp_align-len>247</Hsp_align-len>
      <Hsp_qseq>CGGAAGAGAAGGCTAGATCTCCCGACCCAAGCTCCTAGCACGGATACC-GAGCACCCACGCGGAGCACATGCCGCGGAATAGGCAAAAGTGTTGCGGACCTGCGTAGTTTCG-AAAAGCGGACGGCCACGACGGCCCTTTGGGTGGGGTTGCAGCC----GTAGCGC-ATCGCAAAGACGCCGAGGTCACCCACGCAACCCACATCGCACGCTTGGTCACTCGGGGTCCGTGCTAGCGGGCGGCGAA</Hsp_qseq>
      <Hsp_hseq>CGGAAGAGAAGGACCGTTTCCCCAACCGAAATTCCTAGCACGGGCACTAGGGCACCCACGCGGAGCACAAGCCACTATAAGGGCAGAAGCGTTGTGGGCCTGCG-AGATTCGTTCAATTTGA--GCGAGGACCCCGCACCGGTTGCGGGGACGACCTCAGAAAGTGCGATCCC----TCGCCGAGGCCACCCACACAACCCACCGAGCACGCTTGGTAACGAGTAGTCCGTGGTGACGGGCGGCGAA</Hsp_hseq>
      <Hsp_midline>||||||||||||   | |  ||| ||| ||  |||||||||||  ||  | |||||||||||||||||| ||| |   |  |||| ||| |||| || |||||| || ||||   ||   ||  || | |||  | |   || || ||   |  ||      || || ||| |     |||||||| ||||||| ||||||||   ||||||||||| ||  |  ||||||| |  |||||||||||</Hsp_midline>
    </Hsp>
  </Hit_hsps>
</Hit>
<Hit>
  <Hit_num>61</Hit_num>
  <Hit_id>gi|808767303|gb|CP011295.1|</Hit_id>
  <Hit_def>Rhodococcus erythropolis strain BG43, complete genome</Hit_def>
  <Hit_accession>CP011295</Hit_accession>
  <Hit_len>6334075</Hit_len>
  <Hit_hsps>
    <Hsp>
      <Hsp_num>1</Hsp_num>
      <Hsp_bit-score>76.1261</Hsp_bit-score>
      <Hsp_score>83</Hsp_score>
      <Hsp_evalue>1.41338e-09</Hsp_evalue>
      <Hsp_query-from>30</Hsp_query-from>
      <Hsp_query-to>269</Hsp_query-to>
      <Hsp_hit-from>566651</Hsp_hit-from>
      <Hsp_hit-to>566412</Hsp_hit-to>
      <Hsp_query-frame>1</Hsp_query-frame>
      <Hsp_hit-frame>-1</Hsp_hit-frame>
      <Hsp_identity>169</Hsp_identity>
      <Hsp_positive>169</Hsp_positive>
      <Hsp_gaps>14</Hsp_gaps>
      <Hsp_align-len>247</Hsp_align-len>
      <Hsp_qseq>CGGAAGAGAAGGCTAGATCTCCCGACCCAAGCTCCTAGCACGGATACC-GAGCACCCACGCGGAGCACATGCCGCGGAATAGGCAAAAGTGTTGCGGACCTGCGTAGTTTCGAA-AAGCGGACGGCCACGACGGCCCTTTGGGTGGGGTTGCAGCCGTAGC----GC-ATCGCAAAGACGCCGAGGTCACCCACGCAACCCACATCGCACGCTTGGTCACTCGGGGTCCGTGCTAGCGGGCGGCGAA</Hsp_qseq>
      <Hsp_hseq>CGGAAGAGAAGGACCGTTTCCCCAACTGAAATTCCTAGCACGGGCACTAGGGCACCCACGCGGAGCACAAGCCACTATAAGGGCAGAAGCGTTGTGGGCCTGCG-AGATTCGTTCAATTTGA--GCGAGGACCCCGCACCGGTTGCGGGGACGACCTCAGAAAGTGCGATCCCT----CGCCGAGGCCACCCACACAACCCACCGAGCACGCTTGGTAACGAGTAGTCCGTGCTGACGGGCGGCGAA</Hsp_hseq>
      <Hsp_midline>||||||||||||   | |  ||| ||  ||  |||||||||||  ||  | |||||||||||||||||| ||| |   |  |||| ||| |||| || |||||| || ||||   ||   ||  || | |||  | |   || || ||   |  ||  ||     || ||| |     |||||||| ||||||| ||||||||   ||||||||||| ||  |  |||||||||  |||||||||||</Hsp_midline>
    </Hsp>
  </Hit_hsps>
</Hit>
<Hit>
  <Hit_num>62</Hit_num>
  <Hit_id>gi|1607202889|gb|CP029710.1|</Hit_id>
  <Hit_def>Nocardia sp. CS682 chromosome, complete genome</Hit_def>
  <Hit_accession>CP029710</Hit_accession>
  <Hit_len>8919230</Hit_len>
  <Hit_hsps>
    <Hsp>
      <Hsp_num>1</Hsp_num>
      <Hsp_bit-score>75.2244</Hsp_bit-score>
      <Hsp_score>82</Hsp_score>
      <Hsp_evalue>1.41338e-09</Hsp_evalue>
      <Hsp_query-from>1</Hsp_query-from>
      <Hsp_query-to>132</Hsp_query-to>
      <Hsp_hit-from>5064716</Hsp_hit-from>
      <Hsp_hit-to>5064588</Hsp_hit-to>
      <Hsp_query-frame>1</Hsp_query-frame>
      <Hsp_hit-frame>-1</Hsp_hit-frame>
      <Hsp_identity>97</Hsp_identity>
      <Hsp_positive>97</Hsp_positive>
      <Hsp_gaps>3</Hsp_gaps>
      <Hsp_align-len>132</Hsp_align-len>
      <Hsp_qseq>ACGGAAGCTTGGCGAGGCCAAGACCCAGCCGGAAGAGAAGGCTAGATCTCCCGACCCAAGCTCCTAGCACGGATACCGAGCACCCACGCGGAGCACATGCCGCGGAATAGGCAAAAGTGTTGCGGACCTGCG</Hsp_qseq>
      <Hsp_hseq>ACGGAAGGTCGGA-AGGCCAAGGCAGGACCGGAAGAGAAGGTTCCGTCTCCCGTCCATCCTTCCCAGCACGGGCACCAGGCACCCACGCGGAGCGC--GCCGCGACAAGGGCAGAAGCGTTGTGGGCCTGCG</Hsp_hseq>
      <Hsp_midline>||||||| | ||  |||||||| |    ||||||||||||| |   ||||||| ||     ||| |||||||  |||  ||||||||||||||| |  ||||||  |  |||| ||| |||| || ||||||</Hsp_midline>
    </Hsp>
    <Hsp>
      <Hsp_num>2</Hsp_num>
      <Hsp_bit-score>49.9773</Hsp_bit-score>
      <Hsp_score>54</Hsp_score>
      <Hsp_evalue>0.0562876</Hsp_evalue>
      <Hsp_query-from>218</Hsp_query-from>
      <Hsp_query-to>269</Hsp_query-to>
      <Hsp_hit-from>5064501</Hsp_hit-from>
      <Hsp_hit-to>5064448</Hsp_hit-to>
      <Hsp_query-frame>1</Hsp_query-frame>
      <Hsp_hit-frame>-1</Hsp_hit-frame>
      <Hsp_identity>46</Hsp_identity>
      <Hsp_positive>46</Hsp_positive>
      <Hsp_gaps>4</Hsp_gaps>
      <Hsp_align-len>55</Hsp_align-len>
      <Hsp_qseq>CAACCCACATCGCACGCTTGGTCACTCGGG--GTCCGTGCTA-GCGGGCGGCGAA</Hsp_qseq>
      <Hsp_hseq>CAACCCACCCAGCACGCTTGGTAAC-CGGGTAGTCCGTGCTACGCGGGCGGTGAA</Hsp_hseq>
      <Hsp_midline>||||||||   ||||||||||| || ||||  |||||||||| |||||||| |||</Hsp_midline>
    </Hsp>
  </Hit_hsps>
</Hit>
<Hit>
  <Hit_num>63</Hit_num>
  <Hit_id>gi|1245324988|gb|CP023405.1|</Hit_id>
  <Hit_def>Gordonia sp. 1D chromosome</Hit_def>
  <Hit_accession>CP023405</Hit_accession>
  <Hit_len>5151623</Hit_len>
  <Hit_hsps>
    <Hsp>
      <Hsp_num>1</Hsp_num>
      <Hsp_bit-score>75.2244</Hsp_bit-score>
      <Hsp_score>82</Hsp_score>
      <Hsp_evalue>1.41338e-09</Hsp_evalue>
      <Hsp_query-from>1</Hsp_query-from>
      <Hsp_query-to>132</Hsp_query-to>
      <Hsp_hit-from>446205</Hsp_hit-from>
      <Hsp_hit-to>446075</Hsp_hit-to>
      <Hsp_query-frame>1</Hsp_query-frame>
      <Hsp_hit-frame>-1</Hsp_hit-frame>
      <Hsp_identity>100</Hsp_identity>
      <Hsp_positive>100</Hsp_positive>
      <Hsp_gaps>7</Hsp_gaps>
      <Hsp_align-len>135</Hsp_align-len>
      <Hsp_qseq>ACGGAAGCTTGGCGAGGCCAAGACCCAGCCGGAAGAGAAGGCTAGATCTCCCGACCCAAGC---TCCTAGCACGGATACCGAGCACCCACGCGGAGCACATGCCGCGGAATAGGCAAAAGTGTTGCGGACCTGCG</Hsp_qseq>
      <Hsp_hseq>ACGGAAGTTCGGA-AGGCCAAGCCCGATCCGGAAGAGAAGGACCGAGCCCCCAAGCCGAGCACTTCCCAGCACGGGCGGCAAGTACCCACGCGGAGCAC--GCCGC-ATAGAGGCAAAAGCGTTGTGCGCCTGCG</Hsp_hseq>
      <Hsp_midline>||||||| | ||  |||||||| || | |||||||||||||   || | ||| | || |||   ||| |||||||    | || |||||||||||||||  |||||   | ||||||||| |||| |  ||||||</Hsp_midline>
    </Hsp>
    <Hsp>
      <Hsp_num>2</Hsp_num>
      <Hsp_bit-score>49.0756</Hsp_bit-score>
      <Hsp_score>53</Hsp_score>
      <Hsp_evalue>0.196463</Hsp_evalue>
      <Hsp_query-from>218</Hsp_query-from>
      <Hsp_query-to>271</Hsp_query-to>
      <Hsp_hit-from>445926</Hsp_hit-from>
      <Hsp_hit-to>445874</Hsp_hit-to>
      <Hsp_query-frame>1</Hsp_query-frame>
      <Hsp_hit-frame>-1</Hsp_hit-frame>
      <Hsp_identity>46</Hsp_identity>
      <Hsp_positive>46</Hsp_positive>
      <Hsp_gaps>3</Hsp_gaps>
      <Hsp_align-len>55</Hsp_align-len>
      <Hsp_qseq>CAACCCACATCGCACGCTTGGTCACTCGGGGTCCGTGCTA-GCGGGCGGCGAACC</Hsp_qseq>
      <Hsp_hseq>CAACCCACCAAGCACGCTTGGTAACT-TGAGTCCGTGCTACGCGGGCGGC-AACC</Hsp_hseq>
      <Hsp_midline>||||||||   ||||||||||| |||  | |||||||||| ||||||||| ||||</Hsp_midline>
    </Hsp>
  </Hit_hsps>
</Hit>
<Hit>
  <Hit_num>64</Hit_num>
  <Hit_id>gi|1356668442|gb|CP022088.2|</Hit_id>
  <Hit_def>Nocardia brasiliensis strain FDAARGOS_352 chromosome, complete genome</Hit_def>
  <Hit_accession>CP022088</Hit_accession>
  <Hit_len>8935513</Hit_len>
  <Hit_hsps>
    <Hsp>
      <Hsp_num>1</Hsp_num>
      <Hsp_bit-score>73.4211</Hsp_bit-score>
      <Hsp_score>80</Hsp_score>
      <Hsp_evalue>4.93318e-09</Hsp_evalue>
      <Hsp_query-from>1</Hsp_query-from>
      <Hsp_query-to>140</Hsp_query-to>
      <Hsp_hit-from>6111384</Hsp_hit-from>
      <Hsp_hit-to>6111521</Hsp_hit-to>
      <Hsp_query-frame>1</Hsp_query-frame>
      <Hsp_hit-frame>1</Hsp_hit-frame>
      <Hsp_identity>105</Hsp_identity>
      <Hsp_positive>105</Hsp_positive>
      <Hsp_gaps>6</Hsp_gaps>
      <Hsp_align-len>142</Hsp_align-len>
      <Hsp_qseq>ACGGAAGCTTGGCGAGGCCAAGACCCAGCCGGAAGAGAAGGCTAGA-TCTCCCGACCCAAGCT-CCTAGCACGGATACCGAGCACCCACGCGGAGCACATGCCGCGGAATAGGCAAAAGTGTTGCGGACCTGCGTAGTTTCG</Hsp_qseq>
      <Hsp_hseq>ACGGAAGGGTCGGAAGGCCAAGGCAGGACCGGAAGAGAAGGTTCCAGTCTCCC-AGCCATCCTTCCCAGCACGGGCACCAGGCACCCACGCGGAGCGC--GCCGCGACAAGGGCAGAAGCGTTGTGGGCCTGCG-AGATTCG</Hsp_hseq>
      <Hsp_midline>|||||||  | |  |||||||| |    ||||||||||||| |  | |||||| | |||  || || |||||||  |||  ||||||||||||||| |  ||||||  |  |||| ||| |||| || |||||| || ||||</Hsp_midline>
    </Hsp>
    <Hsp>
      <Hsp_num>2</Hsp_num>
      <Hsp_bit-score>45.4688</Hsp_bit-score>
      <Hsp_score>49</Hsp_score>
      <Hsp_evalue>2.39341</Hsp_evalue>
      <Hsp_query-from>215</Hsp_query-from>
      <Hsp_query-to>268</Hsp_query-to>
      <Hsp_hit-from>6111599</Hsp_hit-from>
      <Hsp_hit-to>6111654</Hsp_hit-to>
      <Hsp_query-frame>1</Hsp_query-frame>
      <Hsp_hit-frame>1</Hsp_hit-frame>
      <Hsp_identity>45</Hsp_identity>
      <Hsp_positive>45</Hsp_positive>
      <Hsp_gaps>2</Hsp_gaps>
      <Hsp_align-len>56</Hsp_align-len>
      <Hsp_qseq>ACGCAACCCACATCGCACGCTTGGTCACTCGG-GGTCCGTGCTA-GCGGGCGGCGA</Hsp_qseq>
      <Hsp_hseq>ACACAACCCACTCAGCACGCTTGGTAACCAGGTAGTCCGTGCTACGCGGGCGGTGA</Hsp_hseq>
      <Hsp_midline>|| ||||||||   ||||||||||| ||  ||  |||||||||| |||||||| ||</Hsp_midline>
    </Hsp>
  </Hit_hsps>
</Hit>
<Hit>
  <Hit_num>65</Hit_num>
  <Hit_id>gi|407304062|gb|CP003876.1|</Hit_id>
  <Hit_def>Nocardia brasiliensis ATCC 700358, complete genome</Hit_def>
  <Hit_accession>CP003876</Hit_accession>
  <Hit_len>9436348</Hit_len>
  <Hit_hsps>
    <Hsp>
      <Hsp_num>1</Hsp_num>
      <Hsp_bit-score>73.4211</Hsp_bit-score>
      <Hsp_score>80</Hsp_score>
      <Hsp_evalue>4.93318e-09</Hsp_evalue>
      <Hsp_query-from>1</Hsp_query-from>
      <Hsp_query-to>140</Hsp_query-to>
      <Hsp_hit-from>429946</Hsp_hit-from>
      <Hsp_hit-to>429809</Hsp_hit-to>
      <Hsp_query-frame>1</Hsp_query-frame>
      <Hsp_hit-frame>-1</Hsp_hit-frame>
      <Hsp_identity>105</Hsp_identity>
      <Hsp_positive>105</Hsp_positive>
      <Hsp_gaps>6</Hsp_gaps>
      <Hsp_align-len>142</Hsp_align-len>
      <Hsp_qseq>ACGGAAGCTTGGCGAGGCCAAGACCCAGCCGGAAGAGAAGGCTAGA-TCTCCCGACCCAAGCT-CCTAGCACGGATACCGAGCACCCACGCGGAGCACATGCCGCGGAATAGGCAAAAGTGTTGCGGACCTGCGTAGTTTCG</Hsp_qseq>
      <Hsp_hseq>ACGGAAGGGTCGGAAGGCCAAGGCAGGACCGGAAGAGAAGGTTCCAGTCTCCC-AGCCATCCTTCCCAGCACGGGCACCAGGCACCCACGCGGAGCGC--GCCGCGACAAGGGCAGAAGCGTTGTGGGCCTGCG-AGATTCG</Hsp_hseq>
      <Hsp_midline>|||||||  | |  |||||||| |    ||||||||||||| |  | |||||| | |||  || || |||||||  |||  ||||||||||||||| |  ||||||  |  |||| ||| |||| || |||||| || ||||</Hsp_midline>
    </Hsp>
    <Hsp>
      <Hsp_num>2</Hsp_num>
      <Hsp_bit-score>45.4688</Hsp_bit-score>
      <Hsp_score>49</Hsp_score>
      <Hsp_evalue>2.39341</Hsp_evalue>
      <Hsp_query-from>215</Hsp_query-from>
      <Hsp_query-to>268</Hsp_query-to>
      <Hsp_hit-from>429731</Hsp_hit-from>
      <Hsp_hit-to>429676</Hsp_hit-to>
      <Hsp_query-frame>1</Hsp_query-frame>
      <Hsp_hit-frame>-1</Hsp_hit-frame>
      <Hsp_identity>45</Hsp_identity>
      <Hsp_positive>45</Hsp_positive>
      <Hsp_gaps>2</Hsp_gaps>
      <Hsp_align-len>56</Hsp_align-len>
      <Hsp_qseq>ACGCAACCCACATCGCACGCTTGGTCACTCGG-GGTCCGTGCTA-GCGGGCGGCGA</Hsp_qseq>
      <Hsp_hseq>ACACAACCCACTCAGCACGCTTGGTAACCAGGTAGTCCGTGCTACGCGGGCGGTGA</Hsp_hseq>
      <Hsp_midline>|| ||||||||   ||||||||||| ||  ||  |||||||||| |||||||| ||</Hsp_midline>
    </Hsp>
  </Hit_hsps>
</Hit>
<Hit>
  <Hit_num>66</Hit_num>
  <Hit_id>gi|970862235|gb|CP007255.1|</Hit_id>
  <Hit_def>Rhodococcus erythropolis R138, complete genome</Hit_def>
  <Hit_accession>CP007255</Hit_accession>
  <Hit_len>6236862</Hit_len>
  <Hit_hsps>
    <Hsp>
      <Hsp_num>1</Hsp_num>
      <Hsp_bit-score>71.6177</Hsp_bit-score>
      <Hsp_score>78</Hsp_score>
      <Hsp_evalue>1.72185e-08</Hsp_evalue>
      <Hsp_query-from>201</Hsp_query-from>
      <Hsp_query-to>269</Hsp_query-to>
      <Hsp_hit-from>126527</Hsp_hit-from>
      <Hsp_hit-to>126595</Hsp_hit-to>
      <Hsp_query-frame>1</Hsp_query-frame>
      <Hsp_hit-frame>1</Hsp_hit-frame>
      <Hsp_identity>57</Hsp_identity>
      <Hsp_positive>57</Hsp_positive>
      <Hsp_gaps>0</Hsp_gaps>
      <Hsp_align-len>69</Hsp_align-len>
      <Hsp_qseq>CGCCGAGGTCACCCACGCAACCCACATCGCACGCTTGGTCACTCGGGGTCCGTGCTAGCGGGCGGCGAA</Hsp_qseq>
      <Hsp_hseq>CGCCGAGGCCACCCACACAACCCACCGAGCACGCTTGGTAACGAGTAGTCCGTGCTGACGGGCGGCGAA</Hsp_hseq>
      <Hsp_midline>|||||||| ||||||| ||||||||   ||||||||||| ||  |  |||||||||  |||||||||||</Hsp_midline>
    </Hsp>
    <Hsp>
      <Hsp_num>2</Hsp_num>
      <Hsp_bit-score>65.3059</Hsp_bit-score>
      <Hsp_score>71</Hsp_score>
      <Hsp_evalue>2.55545e-06</Hsp_evalue>
      <Hsp_query-from>30</Hsp_query-from>
      <Hsp_query-to>140</Hsp_query-to>
      <Hsp_hit-from>126356</Hsp_hit-from>
      <Hsp_hit-to>126466</Hsp_hit-to>
      <Hsp_query-frame>1</Hsp_query-frame>
      <Hsp_hit-frame>1</Hsp_hit-frame>
      <Hsp_identity>83</Hsp_identity>
      <Hsp_positive>83</Hsp_positive>
      <Hsp_gaps>2</Hsp_gaps>
      <Hsp_align-len>112</Hsp_align-len>
      <Hsp_qseq>CGGAAGAGAAGGCTAGATCTCCCGACCCAAGCTCCTAGCACGGATACC-GAGCACCCACGCGGAGCACATGCCGCGGAATAGGCAAAAGTGTTGCGGACCTGCGTAGTTTCG</Hsp_qseq>
      <Hsp_hseq>CGGAAGAGAAGGACCGTTTCCCCAACTGAAATTCCTAGCACGGGCACTAGGGCACCCACGCGGAGCACAAGCCACTATAAGGGCAGAAGCGTTGTGGGCCTGCG-AGATTCG</Hsp_hseq>
      <Hsp_midline>||||||||||||   | |  ||| ||  ||  |||||||||||  ||  | |||||||||||||||||| ||| |   |  |||| ||| |||| || |||||| || ||||</Hsp_midline>
    </Hsp>
  </Hit_hsps>
</Hit>
<Hit>
  <Hit_num>67</Hit_num>
  <Hit_id>gi|1394504030|gb|CP029604.1|</Hit_id>
  <Hit_def>Gordonia terrae strain NRRL B-16283 chromosome, complete genome</Hit_def>
  <Hit_accession>CP029604</Hit_accession>
  <Hit_len>5708950</Hit_len>
  <Hit_hsps>
    <Hsp>
      <Hsp_num>1</Hsp_num>
      <Hsp_bit-score>70.716</Hsp_bit-score>
      <Hsp_score>77</Hsp_score>
      <Hsp_evalue>6.00985e-08</Hsp_evalue>
      <Hsp_query-from>1</Hsp_query-from>
      <Hsp_query-to>132</Hsp_query-to>
      <Hsp_hit-from>637711</Hsp_hit-from>
      <Hsp_hit-to>637582</Hsp_hit-to>
      <Hsp_query-frame>1</Hsp_query-frame>
      <Hsp_hit-frame>-1</Hsp_hit-frame>
      <Hsp_identity>100</Hsp_identity>
      <Hsp_positive>100</Hsp_positive>
      <Hsp_gaps>10</Hsp_gaps>
      <Hsp_align-len>136</Hsp_align-len>
      <Hsp_qseq>ACGGAAGCTTGGCGAGGCCAAGACCCAGCCGGAAGAGAAGGCTAGATCTCCCGACCCAAGC---TCCTAGCACGGATACCGAGCACCCACGCGGAGCACATGCCGCGGAATA-GGCAAAAGTGTTGCGGACCTGCG</Hsp_qseq>
      <Hsp_hseq>ACGGAAACTCGGA-AGGCCAAGTTCGATCCGGAAGAGAAGGAACGGACCCCCACGCCGAGCACTTCCCAGCACGGGCGGCAAGCACCCACGCGGAGCAC--GCCGC---ATATGGCAAAAGTGTTGTGCGCCTGCG</Hsp_hseq>
      <Hsp_midline>|||||| || ||  ||||||||  | | |||||||||||||   |  | |||   || |||   ||| |||||||    | ||||||||||||||||||  |||||   ||| ||||||||||||| |  ||||||</Hsp_midline>
    </Hsp>
    <Hsp>
      <Hsp_num>2</Hsp_num>
      <Hsp_bit-score>50.8789</Hsp_bit-score>
      <Hsp_score>55</Hsp_score>
      <Hsp_evalue>0.0562876</Hsp_evalue>
      <Hsp_query-from>218</Hsp_query-from>
      <Hsp_query-to>272</Hsp_query-to>
      <Hsp_hit-from>637431</Hsp_hit-from>
      <Hsp_hit-to>637378</Hsp_hit-to>
      <Hsp_query-frame>1</Hsp_query-frame>
      <Hsp_hit-frame>-1</Hsp_hit-frame>
      <Hsp_identity>47</Hsp_identity>
      <Hsp_positive>47</Hsp_positive>
      <Hsp_gaps>3</Hsp_gaps>
      <Hsp_align-len>56</Hsp_align-len>
      <Hsp_qseq>CAACCCACATCGCACGCTTGGTCACTCGGGGTCCGTGCTA-GCGGGCGGCGAACCG</Hsp_qseq>
      <Hsp_hseq>CAGCCCACCAAGCACGCTTGGTAACT-TGGGTCCGTGCTACGCGGGCGGC-AACCG</Hsp_hseq>
      <Hsp_midline>|| |||||   ||||||||||| |||  |||||||||||| ||||||||| |||||</Hsp_midline>
    </Hsp>
  </Hit_hsps>
</Hit>
<Hit>
  <Hit_num>68</Hit_num>
  <Hit_id>gi|1049201236|gb|CP016594.1|</Hit_id>
  <Hit_def>Gordonia terrae strain 3612, complete genome</Hit_def>
  <Hit_accession>CP016594</Hit_accession>
  <Hit_len>5701501</Hit_len>
  <Hit_hsps>
    <Hsp>
      <Hsp_num>1</Hsp_num>
      <Hsp_bit-score>70.716</Hsp_bit-score>
      <Hsp_score>77</Hsp_score>
      <Hsp_evalue>6.00985e-08</Hsp_evalue>
      <Hsp_query-from>1</Hsp_query-from>
      <Hsp_query-to>132</Hsp_query-to>
      <Hsp_hit-from>637708</Hsp_hit-from>
      <Hsp_hit-to>637579</Hsp_hit-to>
      <Hsp_query-frame>1</Hsp_query-frame>
      <Hsp_hit-frame>-1</Hsp_hit-frame>
      <Hsp_identity>100</Hsp_identity>
      <Hsp_positive>100</Hsp_positive>
      <Hsp_gaps>10</Hsp_gaps>
      <Hsp_align-len>136</Hsp_align-len>
      <Hsp_qseq>ACGGAAGCTTGGCGAGGCCAAGACCCAGCCGGAAGAGAAGGCTAGATCTCCCGACCCAAGC---TCCTAGCACGGATACCGAGCACCCACGCGGAGCACATGCCGCGGAATA-GGCAAAAGTGTTGCGGACCTGCG</Hsp_qseq>
      <Hsp_hseq>ACGGAAACTCGGA-AGGCCAAGTTCGATCCGGAAGAGAAGGAACGGACCCCCACGCCGAGCACTTCCCAGCACGGGCGGCAAGCACCCACGCGGAGCAC--GCCGC---ATATGGCAAAAGTGTTGTGCGCCTGCG</Hsp_hseq>
      <Hsp_midline>|||||| || ||  ||||||||  | | |||||||||||||   |  | |||   || |||   ||| |||||||    | ||||||||||||||||||  |||||   ||| ||||||||||||| |  ||||||</Hsp_midline>
    </Hsp>
    <Hsp>
      <Hsp_num>2</Hsp_num>
      <Hsp_bit-score>50.8789</Hsp_bit-score>
      <Hsp_score>55</Hsp_score>
      <Hsp_evalue>0.0562876</Hsp_evalue>
      <Hsp_query-from>218</Hsp_query-from>
      <Hsp_query-to>272</Hsp_query-to>
      <Hsp_hit-from>637428</Hsp_hit-from>
      <Hsp_hit-to>637375</Hsp_hit-to>
      <Hsp_query-frame>1</Hsp_query-frame>
      <Hsp_hit-frame>-1</Hsp_hit-frame>
      <Hsp_identity>47</Hsp_identity>
      <Hsp_positive>47</Hsp_positive>
      <Hsp_gaps>3</Hsp_gaps>
      <Hsp_align-len>56</Hsp_align-len>
      <Hsp_qseq>CAACCCACATCGCACGCTTGGTCACTCGGGGTCCGTGCTA-GCGGGCGGCGAACCG</Hsp_qseq>
      <Hsp_hseq>CAGCCCACCAAGCACGCTTGGTAACT-TGGGTCCGTGCTACGCGGGCGGC-AACCG</Hsp_hseq>
      <Hsp_midline>|| |||||   ||||||||||| |||  |||||||||||| ||||||||| |||||</Hsp_midline>
    </Hsp>
  </Hit_hsps>
</Hit>
<Hit>
  <Hit_num>69</Hit_num>
  <Hit_id>gi|403643428|gb|CP002907.1|</Hit_id>
  <Hit_def>Gordonia sp. KTR9, complete genome</Hit_def>
  <Hit_accession>CP002907</Hit_accession>
  <Hit_len>5441391</Hit_len>
  <Hit_hsps>
    <Hsp>
      <Hsp_num>1</Hsp_num>
      <Hsp_bit-score>70.716</Hsp_bit-score>
      <Hsp_score>77</Hsp_score>
      <Hsp_evalue>6.00985e-08</Hsp_evalue>
      <Hsp_query-from>1</Hsp_query-from>
      <Hsp_query-to>132</Hsp_query-to>
      <Hsp_hit-from>491447</Hsp_hit-from>
      <Hsp_hit-to>491318</Hsp_hit-to>
      <Hsp_query-frame>1</Hsp_query-frame>
      <Hsp_hit-frame>-1</Hsp_hit-frame>
      <Hsp_identity>100</Hsp_identity>
      <Hsp_positive>100</Hsp_positive>
      <Hsp_gaps>10</Hsp_gaps>
      <Hsp_align-len>136</Hsp_align-len>
      <Hsp_qseq>ACGGAAGCTTGGCGAGGCCAAGACCCAGCCGGAAGAGAAGGCTAGATCTCCCGACCCAAGC---TCCTAGCACGGATACCGAGCACCCACGCGGAGCACATGCCGCGGAATA-GGCAAAAGTGTTGCGGACCTGCG</Hsp_qseq>
      <Hsp_hseq>ACGGAAACTCGGA-AGGCCAAGTTCGATCCGGAAGAGAAGGAACGGACCCCCACGCCGAGCACTTCCCAGCACGGGCGGCAAGCACCCACGCGGAGCAC--GCCGC---ATATGGCAAAAGTGTTGTGCGCCTGCG</Hsp_hseq>
      <Hsp_midline>|||||| || ||  ||||||||  | | |||||||||||||   |  | |||   || |||   ||| |||||||    | ||||||||||||||||||  |||||   ||| ||||||||||||| |  ||||||</Hsp_midline>
    </Hsp>
    <Hsp>
      <Hsp_num>2</Hsp_num>
      <Hsp_bit-score>50.8789</Hsp_bit-score>
      <Hsp_score>55</Hsp_score>
      <Hsp_evalue>0.0562876</Hsp_evalue>
      <Hsp_query-from>218</Hsp_query-from>
      <Hsp_query-to>272</Hsp_query-to>
      <Hsp_hit-from>491168</Hsp_hit-from>
      <Hsp_hit-to>491115</Hsp_hit-to>
      <Hsp_query-frame>1</Hsp_query-frame>
      <Hsp_hit-frame>-1</Hsp_hit-frame>
      <Hsp_identity>47</Hsp_identity>
      <Hsp_positive>47</Hsp_positive>
      <Hsp_gaps>3</Hsp_gaps>
      <Hsp_align-len>56</Hsp_align-len>
      <Hsp_qseq>CAACCCACATCGCACGCTTGGTCACTCGGGGTCCGTGCTA-GCGGGCGGCGAACCG</Hsp_qseq>
      <Hsp_hseq>CAACCCACCAAGCACGCTTGGTAACT-TGAGTCCGTGCTACGCGGGCGGC-AACCG</Hsp_hseq>
      <Hsp_midline>||||||||   ||||||||||| |||  | |||||||||| ||||||||| |||||</Hsp_midline>
    </Hsp>
  </Hit_hsps>
</Hit>
<Hit>
  <Hit_num>70</Hit_num>
  <Hit_id>gi|1317726935|gb|CP025435.1|</Hit_id>
  <Hit_def>Gordonia sp. YC-JH1 chromosome, complete genome</Hit_def>
  <Hit_accession>CP025435</Hit_accession>
  <Hit_len>4101557</Hit_len>
  <Hit_hsps>
    <Hsp>
      <Hsp_num>1</Hsp_num>
      <Hsp_bit-score>68.9126</Hsp_bit-score>
      <Hsp_score>75</Hsp_score>
      <Hsp_evalue>2.09764e-07</Hsp_evalue>
      <Hsp_query-from>29</Hsp_query-from>
      <Hsp_query-to>132</Hsp_query-to>
      <Hsp_hit-from>970792</Hsp_hit-from>
      <Hsp_hit-to>970690</Hsp_hit-to>
      <Hsp_query-frame>1</Hsp_query-frame>
      <Hsp_hit-frame>-1</Hsp_hit-frame>
      <Hsp_identity>82</Hsp_identity>
      <Hsp_positive>82</Hsp_positive>
      <Hsp_gaps>9</Hsp_gaps>
      <Hsp_align-len>108</Hsp_align-len>
      <Hsp_qseq>CCGGAAGAGAAGGCTAGATCTCCC--GACC--CAAGCTCCTAGCACGGATACCGAGCACCCACGCGGAGCACATGCCGCGGAATAGGCAAAAGTGTTGCGGACCTGCG</Hsp_qseq>
      <Hsp_hseq>CCGGAAGAGAAGGGCAGAAGCCCCCGGACCGGCAAGCTCCCAGCACGGGCGGCAAGCACCCACGCGGAGCGC--GCCGC---ATTGGCACAAGTGTTGTGCGCCTGCG</Hsp_hseq>
      <Hsp_midline>|||||||||||||  |||   |||  ||||  |||||||| |||||||    | |||||||||||||||| |  |||||   || |||| |||||||| |  ||||||</Hsp_midline>
    </Hsp>
  </Hit_hsps>
</Hit>
<Hit>
  <Hit_num>71</Hit_num>
  <Hit_id>gi|1017207219|gb|CP015219.1|</Hit_id>
  <Hit_def>Rhodococcus sp. PBTS1, complete genome</Hit_def>
  <Hit_accession>CP015219</Hit_accession>
  <Hit_len>4251687</Hit_len>
  <Hit_hsps>
    <Hsp>
      <Hsp_num>1</Hsp_num>
      <Hsp_bit-score>67.1093</Hsp_bit-score>
      <Hsp_score>73</Hsp_score>
      <Hsp_evalue>7.32149e-07</Hsp_evalue>
      <Hsp_query-from>15</Hsp_query-from>
      <Hsp_query-to>132</Hsp_query-to>
      <Hsp_hit-from>3686318</Hsp_hit-from>
      <Hsp_hit-to>3686434</Hsp_hit-to>
      <Hsp_query-frame>1</Hsp_query-frame>
      <Hsp_hit-frame>1</Hsp_hit-frame>
      <Hsp_identity>91</Hsp_identity>
      <Hsp_positive>91</Hsp_positive>
      <Hsp_gaps>9</Hsp_gaps>
      <Hsp_align-len>122</Hsp_align-len>
      <Hsp_qseq>AGGCCAAGACCCAGCCGGAAGAGAAGGCTAGATCTCCCGACCCAAGC--TCCTAGCACGGATACCGA--GCACCCACGCGGAGCACATGCCGCGGAATAGGCAAAAGTGTTGCGGACCTGCG</Hsp_qseq>
      <Hsp_hseq>AGGCCAAGAGCGAGCCGGAAGAGAAGGAACGCTCTCCC-AGCCGGGCTTTCCCGGCACGG--ACCGACGGTACCCACGCGTAGCGC--GCCGCTATGGAGGCACAAGTGTTGTGGGCCTGCG</Hsp_hseq>
      <Hsp_midline>||||||||| | |||||||||||||||   | |||||| | ||  ||  |||  ||||||  |||||  | ||||||||| ||| |  |||||     ||||| |||||||| || ||||||</Hsp_midline>
    </Hsp>
  </Hit_hsps>
</Hit>
<Hit>
  <Hit_num>72</Hit_num>
  <Hit_id>gi|296025884|gb|CP001966.1|</Hit_id>
  <Hit_def>Tsukamurella paurometabola DSM 20162, complete genome</Hit_def>
  <Hit_accession>CP001966</Hit_accession>
  <Hit_len>4379918</Hit_len>
  <Hit_hsps>
    <Hsp>
      <Hsp_num>1</Hsp_num>
      <Hsp_bit-score>66.2076</Hsp_bit-score>
      <Hsp_score>72</Hsp_score>
      <Hsp_evalue>7.32149e-07</Hsp_evalue>
      <Hsp_query-from>17</Hsp_query-from>
      <Hsp_query-to>132</Hsp_query-to>
      <Hsp_hit-from>4026139</Hsp_hit-from>
      <Hsp_hit-to>4026254</Hsp_hit-to>
      <Hsp_query-frame>1</Hsp_query-frame>
      <Hsp_hit-frame>1</Hsp_hit-frame>
      <Hsp_identity>91</Hsp_identity>
      <Hsp_positive>91</Hsp_positive>
      <Hsp_gaps>10</Hsp_gaps>
      <Hsp_align-len>121</Hsp_align-len>
      <Hsp_qseq>GCCAAGACCCAGCCGGAAGAGAAGG-CTAGATCTCCCGACC--CAAG-CTCCTAGCACGGATACCGAGCACCCACGCGGAGCACATGCCGCGGAATAGGCA-AAAGTGTTGCGGACCTGCG</Hsp_qseq>
      <Hsp_hseq>GCCAAACCCCCACCGGAAGAGAAGGTCGAGGGTTCCTGAGCGTCAAGGCTCCCAGCACGGACACCAGGCACCCACGCGGAGCAC--GCCACG---TTGGCAGAAAGCGCTGTGGGCCTGCG</Hsp_hseq>
      <Hsp_midline>|||||  |||  ||||||||||||| | ||   ||| || |  |||| |||| |||||||| |||  |||||||||||||||||  ||| ||   | |||| |||| | || || ||||||</Hsp_midline>
    </Hsp>
    <Hsp>
      <Hsp_num>2</Hsp_num>
      <Hsp_bit-score>58.0924</Hsp_bit-score>
      <Hsp_score>63</Hsp_score>
      <Hsp_evalue>0.000379263</Hsp_evalue>
      <Hsp_query-from>200</Hsp_query-from>
      <Hsp_query-to>275</Hsp_query-to>
      <Hsp_hit-from>4026311</Hsp_hit-from>
      <Hsp_hit-to>4026385</Hsp_hit-to>
      <Hsp_query-frame>1</Hsp_query-frame>
      <Hsp_hit-frame>1</Hsp_hit-frame>
      <Hsp_identity>59</Hsp_identity>
      <Hsp_positive>59</Hsp_positive>
      <Hsp_gaps>1</Hsp_gaps>
      <Hsp_align-len>76</Hsp_align-len>
      <Hsp_qseq>ACGCCGAGGTCACCCACGCAACCCACATCGCACGCTTGGTCACTCGGGGTCCGTGCTAGCGGGCGGCGAACCGGAC</Hsp_qseq>
      <Hsp_hseq>ACGCCGAGGCCGGACACACAGCCCACCCAGCACGCTTGGTAAC-CGGGATCCGTGCTTGCGAACGGCGATTCGGAC</Hsp_hseq>
      <Hsp_midline>||||||||| |   ||| || |||||   ||||||||||| || |||| |||||||| |||  ||||||  |||||</Hsp_midline>
    </Hsp>
  </Hit_hsps>
</Hit>
<Hit>
  <Hit_num>73</Hit_num>
  <Hit_id>gi|1709479268|gb|CP041765.1|</Hit_id>
  <Hit_def>Tomitella sp. HY188 chromosome, complete genome</Hit_def>
  <Hit_accession>CP041765</Hit_accession>
  <Hit_len>3948637</Hit_len>
  <Hit_hsps>
    <Hsp>
      <Hsp_num>1</Hsp_num>
      <Hsp_bit-score>64.4042</Hsp_bit-score>
      <Hsp_score>70</Hsp_score>
      <Hsp_evalue>2.55545e-06</Hsp_evalue>
      <Hsp_query-from>1</Hsp_query-from>
      <Hsp_query-to>267</Hsp_query-to>
      <Hsp_hit-from>592010</Hsp_hit-from>
      <Hsp_hit-to>591744</Hsp_hit-to>
      <Hsp_query-frame>1</Hsp_query-frame>
      <Hsp_hit-frame>-1</Hsp_hit-frame>
      <Hsp_identity>193</Hsp_identity>
      <Hsp_positive>193</Hsp_positive>
      <Hsp_gaps>28</Hsp_gaps>
      <Hsp_align-len>281</Hsp_align-len>
      <Hsp_qseq>ACGGAAGCTTGGCGAGGCCAAGACCCAGCCGGAAGAGAAGGCTAGATCTCCCGACCCAAGCTCCTAG-CACGGATACCGAG-CAC-CCACGCGGAGCACATGCCGCGGAATAGGCAAAAGTGTTGCGGACCTGCGTAGTT--TC--GAAAAGCGGACGGCCAC-GACGGCCCTTTGGGTGGGGTTGCAGCCGTAGCGCA-TCGCA---AAGACGCCGAGGTCACCCACGCAACCCACAT--CGCACGCTTGGTCACTCGGGGTCCGTGCTAGCGGGCGGCG</Hsp_qseq>
      <Hsp_hseq>ACGGAAGCACAGC-AGGCCAAGGCCGATTCAGAAGAGAAGGATCGTTCTCCCGGCTGATGTTTCCCGACATGGACAACCAGACTCACCACGCAGAGCAC--GCCGCAGGA--GGCAAAAGTGTTGTGGGCCTGCGTTATTGTTCCGGCTTTGCTG--GGATGCTGATT--CCTTTGGGTAGGGATCC--CCAT---GCAGTCGGAGTTAATGCGCCGAGGCCACCCACGCAACCCAAATGATGCACGCATGGCAACTGGCAGTCTGTGTTAGCGGGCGACG</Hsp_hseq>
      <Hsp_midline>||||||||   || |||||||| || |  | |||||||||| | | ||||||| |  | | | |  | || ||| | | || | | |||||| ||||||  ||||| | |  ||||||||||||| || |||||||  ||  ||  |    || |  ||   | ||    ||||||||| ||| | |  || |   ||| ||| |   ||  |||||||| ||||||||||||||| ||   |||||| |||  ||| |  ||| ||| ||||||||| ||</Hsp_midline>
    </Hsp>
  </Hit_hsps>
</Hit>
<Hit>
  <Hit_num>74</Hit_num>
  <Hit_id>gi|1526111932|gb|CP033972.1|</Hit_id>
  <Hit_def>Gordonia sp. MMS17-SY073</Hit_def>
  <Hit_accession>CP033972</Hit_accession>
  <Hit_len>5962176</Hit_len>
  <Hit_hsps>
    <Hsp>
      <Hsp_num>1</Hsp_num>
      <Hsp_bit-score>63.5025</Hsp_bit-score>
      <Hsp_score>69</Hsp_score>
      <Hsp_evalue>8.9194e-06</Hsp_evalue>
      <Hsp_query-from>201</Hsp_query-from>
      <Hsp_query-to>295</Hsp_query-to>
      <Hsp_hit-from>4371222</Hsp_hit-from>
      <Hsp_hit-to>4371123</Hsp_hit-to>
      <Hsp_query-frame>1</Hsp_query-frame>
      <Hsp_hit-frame>-1</Hsp_hit-frame>
      <Hsp_identity>76</Hsp_identity>
      <Hsp_positive>76</Hsp_positive>
      <Hsp_gaps>7</Hsp_gaps>
      <Hsp_align-len>101</Hsp_align-len>
      <Hsp_qseq>CGCCGAGGTCACCCACGCAACCCACATCGCACGCTTGGTCACTCGGGGTCCGTGCTA-GCGGGCGGCGAACCGG-----ACATTGTCCGGGACGCCGCCCG</Hsp_qseq>
      <Hsp_hseq>CGCCGAGGCGGTCCACACAACCCACCAAGCACGCTTGGTAACT-TGAGTCCGTGCTACGCGGGCGGCAACCCGGCCAGTTCACTGGCCGAGAGGCCGCCCG</Hsp_hseq>
      <Hsp_midline>||||||||    |||| ||||||||   ||||||||||| |||  | |||||||||| ||||||||| | ||||      || || ||| || ||||||||</Hsp_midline>
    </Hsp>
    <Hsp>
      <Hsp_num>2</Hsp_num>
      <Hsp_bit-score>53.584</Hsp_bit-score>
      <Hsp_score>58</Hsp_score>
      <Hsp_evalue>0.00462037</Hsp_evalue>
      <Hsp_query-from>1</Hsp_query-from>
      <Hsp_query-to>132</Hsp_query-to>
      <Hsp_hit-from>4371569</Hsp_hit-from>
      <Hsp_hit-to>4371440</Hsp_hit-to>
      <Hsp_query-frame>1</Hsp_query-frame>
      <Hsp_hit-frame>-1</Hsp_hit-frame>
      <Hsp_identity>95</Hsp_identity>
      <Hsp_positive>95</Hsp_positive>
      <Hsp_gaps>8</Hsp_gaps>
      <Hsp_align-len>135</Hsp_align-len>
      <Hsp_qseq>ACGGAAGCTTGGCGAGGCCAAGACCCAGCCGGAAGAGAAGGCTAGATCTCCCGACCCAAGC---TCCTAGCACGGATACCGAGCACCCACGCGGAGCACATGCCGCGGAATAGGCAAAAGTGTTGCGGACCTGCG</Hsp_qseq>
      <Hsp_hseq>ACGGAATCTCGGA-AGGCAAAGTTCGCTCCGGAAGAGAAGGAACGGACCCCCACGCCGAGCACTTCCCAGCACGGGCGGCAAGCACCCACGCGGAG--CAAGCCGC--ATAAGGCAAAAGCGTTGTGCGCCTGCG</Hsp_hseq>
      <Hsp_midline>|||||| || ||  |||| |||  |   |||||||||||||   |  | |||   || |||   ||| |||||||    | |||||||||||||||  || |||||  |  ||||||||| |||| |  ||||||</Hsp_midline>
    </Hsp>
  </Hit_hsps>
</Hit>
<Hit>
  <Hit_num>75</Hit_num>
  <Hit_id>gi|262083393|gb|CP001802.1|</Hit_id>
  <Hit_def>Gordonia bronchialis DSM 43247, complete genome</Hit_def>
  <Hit_accession>CP001802</Hit_accession>
  <Hit_len>5208602</Hit_len>
  <Hit_hsps>
    <Hsp>
      <Hsp_num>1</Hsp_num>
      <Hsp_bit-score>61.6992</Hsp_bit-score>
      <Hsp_score>67</Hsp_score>
      <Hsp_evalue>3.11318e-05</Hsp_evalue>
      <Hsp_query-from>1</Hsp_query-from>
      <Hsp_query-to>132</Hsp_query-to>
      <Hsp_hit-from>566371</Hsp_hit-from>
      <Hsp_hit-to>566241</Hsp_hit-to>
      <Hsp_query-frame>1</Hsp_query-frame>
      <Hsp_hit-frame>-1</Hsp_hit-frame>
      <Hsp_identity>97</Hsp_identity>
      <Hsp_positive>97</Hsp_positive>
      <Hsp_gaps>7</Hsp_gaps>
      <Hsp_align-len>135</Hsp_align-len>
      <Hsp_qseq>ACGGAAGCTTGGCGAGGCCAAGACCCAGCCGGAAGAGAAGGCTAGATCTCCCGACCCAAGC---TCCTAGCACGGATACCGAGCACCCACGCGGAGCACATGCCGCGGAATAGGCAAAAGTGTTGCGGACCTGCG</Hsp_qseq>
      <Hsp_hseq>ACGGAATCTCGGA-AGGCAAAGTTCGACCCGGAAGAGAAGGATCGAACCCCCACGCCGAGCACTTCCCAGCACGGGCGGCAAGTACCCACGCGGAGCGC--GCCGC-ATAGAGGCAAAAGCGTTGTGCGCCTGCG</Hsp_hseq>
      <Hsp_midline>|||||| || ||  |||| |||  | | ||||||||||||| | || | |||   || |||   ||| |||||||    | || ||||||||||||| |  |||||   | ||||||||| |||| |  ||||||</Hsp_midline>
    </Hsp>
    <Hsp>
      <Hsp_num>2</Hsp_num>
      <Hsp_bit-score>59.8958</Hsp_bit-score>
      <Hsp_score>65</Hsp_score>
      <Hsp_evalue>0.000108661</Hsp_evalue>
      <Hsp_query-from>201</Hsp_query-from>
      <Hsp_query-to>271</Hsp_query-to>
      <Hsp_hit-from>566075</Hsp_hit-from>
      <Hsp_hit-to>566005</Hsp_hit-to>
      <Hsp_query-frame>1</Hsp_query-frame>
      <Hsp_hit-frame>-1</Hsp_hit-frame>
      <Hsp_identity>59</Hsp_identity>
      <Hsp_positive>59</Hsp_positive>
      <Hsp_gaps>4</Hsp_gaps>
      <Hsp_align-len>73</Hsp_align-len>
      <Hsp_qseq>CGCCGAGGTCACCCACGCAACCCACATCGCACGCTTGGTCACTCGGGGTCCGTGCT--AGCGGGCGGCGAACC</Hsp_qseq>
      <Hsp_hseq>CGCCGAGGCGACAAACACAACCCACCTTGCACGCTTGGTAACT-TGGGTCCGTGCTTACGCGGGCGGC-AACC</Hsp_hseq>
      <Hsp_midline>||||||||  ||  || |||||||| | ||||||||||| |||  |||||||||||   ||||||||| ||||</Hsp_midline>
    </Hsp>
  </Hit_hsps>
</Hit>
<Hit>
  <Hit_num>76</Hit_num>
  <Hit_id>gi|1654070165|gb|CP039432.1|</Hit_id>
  <Hit_def>Rhodococcus sp. SGAir0479 chromosome, complete genome</Hit_def>
  <Hit_accession>CP039432</Hit_accession>
  <Hit_len>4869964</Hit_len>
  <Hit_hsps>
    <Hsp>
      <Hsp_num>1</Hsp_num>
      <Hsp_bit-score>60.7975</Hsp_bit-score>
      <Hsp_score>66</Hsp_score>
      <Hsp_evalue>3.11318e-05</Hsp_evalue>
      <Hsp_query-from>15</Hsp_query-from>
      <Hsp_query-to>267</Hsp_query-to>
      <Hsp_hit-from>4590956</Hsp_hit-from>
      <Hsp_hit-to>4590700</Hsp_hit-to>
      <Hsp_query-frame>1</Hsp_query-frame>
      <Hsp_hit-frame>-1</Hsp_hit-frame>
      <Hsp_identity>174</Hsp_identity>
      <Hsp_positive>174</Hsp_positive>
      <Hsp_gaps>8</Hsp_gaps>
      <Hsp_align-len>259</Hsp_align-len>
      <Hsp_qseq>AGGCCAAGACCCAGCCGGAAGAGAAGGCTAGATCTCCCGACCCAAGCTCCTAGCACGGATACCGAGCACCCACGCGGAGCA-CATGCCGCGGAATAGGCAAAAGTGTTGCGGACCTGCGTAGTTTCGAAAAGCGGACGGCCACG--ACGGCCCTTTGGGTGGGGTTGCAGCCGTAGCGCATCGCAAAGACGCCGAGGTC-ACCCACGCAACCCACAT-CGCACGCTTGGTCACTCGG-GGTCCGTGCTAGCGGGCGGCG</Hsp_qseq>
      <Hsp_hseq>AGGCCAGGGTCGATCCGGAAGAGAAGGGCCGATCCCCCGCACGGACTTCCCAGCACGGGCACCAGGTACCCACGCGAAGCAGCAAGCCACTATAAGGGCAGAAGCGTTGTGGGCCTGCG-AGACTCGGACGCCTGACGGTAAGGGTCCCGCACCAGTTGCGGGAACGAACCGGCACCG-ATCGAGCCAGCGCCGAGGCCGTGACACACAACCCACATGTGCACGCATGGTAACCCGGCAGTCCGTGCTAGCGGGTGGCG</Hsp_hseq>
      <Hsp_midline>|||||| |  | | |||||||||||||   |||| ||||  |  |  ||| |||||||  |||  | ||||||||| |||| || ||| |   |  |||| ||| |||| || |||||| ||  ||| |   | |||||  | |   | || |     | |||   | | | | | || ||||      |||||||| |    ||| ||||||||||  |||||| |||| || |||  ||||||||||||||| ||||</Hsp_midline>
    </Hsp>
  </Hit_hsps>
</Hit>
<Hit>
  <Hit_num>77</Hit_num>
  <Hit_id>gi|1531761529|emb|LR131273.1|</Hit_id>
  <Hit_def>Tsukamurella paurometabola strain NCTC10741 genome assembly, chromosome: 1</Hit_def>
  <Hit_accession>LR131273</Hit_accession>
  <Hit_len>4698699</Hit_len>
  <Hit_hsps>
    <Hsp>
      <Hsp_num>1</Hsp_num>
      <Hsp_bit-score>58.0924</Hsp_bit-score>
      <Hsp_score>63</Hsp_score>
      <Hsp_evalue>0.000379263</Hsp_evalue>
      <Hsp_query-from>17</Hsp_query-from>
      <Hsp_query-to>94</Hsp_query-to>
      <Hsp_hit-from>1971736</Hsp_hit-from>
      <Hsp_hit-to>1971655</Hsp_hit-to>
      <Hsp_query-frame>1</Hsp_query-frame>
      <Hsp_hit-frame>-1</Hsp_hit-frame>
      <Hsp_identity>64</Hsp_identity>
      <Hsp_positive>64</Hsp_positive>
      <Hsp_gaps>4</Hsp_gaps>
      <Hsp_align-len>82</Hsp_align-len>
      <Hsp_qseq>GCCAAGACCCAGCCGGAAGAGAAGG-CTAGATCTCCCGACC--CAAG-CTCCTAGCACGGATACCGAGCACCCACGCGGAGC</Hsp_qseq>
      <Hsp_hseq>GCCAAACCCCCACCGGAAGAGAAGGTCGAGGGTTCCTGAGCGTCAAGGCTCCCAGCACGGACACCAGGCACCCACGCGGAGC</Hsp_hseq>
      <Hsp_midline>|||||  |||  ||||||||||||| | ||   ||| || |  |||| |||| |||||||| |||  |||||||||||||||</Hsp_midline>
    </Hsp>
    <Hsp>
      <Hsp_num>2</Hsp_num>
      <Hsp_bit-score>52.6823</Hsp_bit-score>
      <Hsp_score>57</Hsp_score>
      <Hsp_evalue>0.0161267</Hsp_evalue>
      <Hsp_query-from>228</Hsp_query-from>
      <Hsp_query-to>275</Hsp_query-to>
      <Hsp_hit-from>1971529</Hsp_hit-from>
      <Hsp_hit-to>1971483</Hsp_hit-to>
      <Hsp_query-frame>1</Hsp_query-frame>
      <Hsp_hit-frame>-1</Hsp_hit-frame>
      <Hsp_identity>41</Hsp_identity>
      <Hsp_positive>41</Hsp_positive>
      <Hsp_gaps>1</Hsp_gaps>
      <Hsp_align-len>48</Hsp_align-len>
      <Hsp_qseq>CGCACGCTTGGTCACTCGGGGTCCGTGCTAGCGGGCGGCGAACCGGAC</Hsp_qseq>
      <Hsp_hseq>CGCACGCTTGGTAAC-CGGGATCCGTGCTAGCGAACGGCGATTCGGAC</Hsp_hseq>
      <Hsp_midline>|||||||||||| || |||| ||||||||||||  ||||||  |||||</Hsp_midline>
    </Hsp>
  </Hit_hsps>
</Hit>
<Hit>
  <Hit_num>78</Hit_num>
  <Hit_id>gi|1540134655|emb|LR134469.1|</Hit_id>
  <Hit_def>Tsukamurella tyrosinosolvens strain NCTC13231 genome assembly, plasmid: 27</Hit_def>
  <Hit_accession>LR134469</Hit_accession>
  <Hit_len>153604</Hit_len>
  <Hit_hsps>
    <Hsp>
      <Hsp_num>1</Hsp_num>
      <Hsp_bit-score>58.0924</Hsp_bit-score>
      <Hsp_score>63</Hsp_score>
      <Hsp_evalue>0.000379263</Hsp_evalue>
      <Hsp_query-from>17</Hsp_query-from>
      <Hsp_query-to>94</Hsp_query-to>
      <Hsp_hit-from>64438</Hsp_hit-from>
      <Hsp_hit-to>64519</Hsp_hit-to>
      <Hsp_query-frame>1</Hsp_query-frame>
      <Hsp_hit-frame>1</Hsp_hit-frame>
      <Hsp_identity>64</Hsp_identity>
      <Hsp_positive>64</Hsp_positive>
      <Hsp_gaps>4</Hsp_gaps>
      <Hsp_align-len>82</Hsp_align-len>
      <Hsp_qseq>GCCAAGACCCAGCCGGAAGAGAAGG-CTAGATCTCCCGACC--CAAG-CTCCTAGCACGGATACCGAGCACCCACGCGGAGC</Hsp_qseq>
      <Hsp_hseq>GCCAAACCCCCACCGGAAGAGAAGGTCGAGGGTTCCTGAGCGTCAAGGCTCCCAGCACGGACACCAGGCACCCACGCGGAGC</Hsp_hseq>
      <Hsp_midline>|||||  |||  ||||||||||||| | ||   ||| || |  |||| |||| |||||||| |||  |||||||||||||||</Hsp_midline>
    </Hsp>
    <Hsp>
      <Hsp_num>2</Hsp_num>
      <Hsp_bit-score>54.4857</Hsp_bit-score>
      <Hsp_score>59</Hsp_score>
      <Hsp_evalue>0.00462037</Hsp_evalue>
      <Hsp_query-from>220</Hsp_query-from>
      <Hsp_query-to>275</Hsp_query-to>
      <Hsp_hit-from>64639</Hsp_hit-from>
      <Hsp_hit-to>64692</Hsp_hit-to>
      <Hsp_query-frame>1</Hsp_query-frame>
      <Hsp_hit-frame>1</Hsp_hit-frame>
      <Hsp_identity>47</Hsp_identity>
      <Hsp_positive>47</Hsp_positive>
      <Hsp_gaps>2</Hsp_gaps>
      <Hsp_align-len>56</Hsp_align-len>
      <Hsp_qseq>ACCCACATCGCACGCTTGGTCACTCGGGGTCCGTGCTAGCGGGCGGCGAACCGGAC</Hsp_qseq>
      <Hsp_hseq>ACCCTCA-CGCACGCTTGGTAAC-CGGGATCCGTGCTAGCGAACGGCGATTCGGAC</Hsp_hseq>
      <Hsp_midline>|||| || |||||||||||| || |||| ||||||||||||  ||||||  |||||</Hsp_midline>
    </Hsp>
  </Hit_hsps>
</Hit>
<Hit>
  <Hit_num>79</Hit_num>
  <Hit_id>gi|1357651701|gb|CP027433.1|</Hit_id>
  <Hit_def>Gordonia iterans strain Co17 chromosome, complete genome</Hit_def>
  <Hit_accession>CP027433</Hit_accession>
  <Hit_len>4006485</Hit_len>
  <Hit_hsps>
    <Hsp>
      <Hsp_num>1</Hsp_num>
      <Hsp_bit-score>58.0924</Hsp_bit-score>
      <Hsp_score>63</Hsp_score>
      <Hsp_evalue>0.000379263</Hsp_evalue>
      <Hsp_query-from>201</Hsp_query-from>
      <Hsp_query-to>266</Hsp_query-to>
      <Hsp_hit-from>642920</Hsp_hit-from>
      <Hsp_hit-to>642856</Hsp_hit-to>
      <Hsp_query-frame>1</Hsp_query-frame>
      <Hsp_hit-frame>-1</Hsp_hit-frame>
      <Hsp_identity>53</Hsp_identity>
      <Hsp_positive>53</Hsp_positive>
      <Hsp_gaps>1</Hsp_gaps>
      <Hsp_align-len>66</Hsp_align-len>
      <Hsp_qseq>CGCCGAGGTCACCCACGCAACCCACATCGCACGCTTGGTCACTCGGGGTCCGTGCTAGCGGGCGGC</Hsp_qseq>
      <Hsp_hseq>CGCCGAGGCGATACCCACAACCCACCTTGCACGCTTGGTAACT-TGAGTCCGTGCTCGCGGGCGGC</Hsp_hseq>
      <Hsp_midline>||||||||  |  | | |||||||| | ||||||||||| |||  | ||||||||| |||||||||</Hsp_midline>
    </Hsp>
    <Hsp>
      <Hsp_num>2</Hsp_num>
      <Hsp_bit-score>54.4857</Hsp_bit-score>
      <Hsp_score>59</Hsp_score>
      <Hsp_evalue>0.00462037</Hsp_evalue>
      <Hsp_query-from>15</Hsp_query-from>
      <Hsp_query-to>132</Hsp_query-to>
      <Hsp_hit-from>643074</Hsp_hit-from>
      <Hsp_hit-to>642961</Hsp_hit-to>
      <Hsp_query-frame>1</Hsp_query-frame>
      <Hsp_hit-frame>-1</Hsp_hit-frame>
      <Hsp_identity>85</Hsp_identity>
      <Hsp_positive>85</Hsp_positive>
      <Hsp_gaps>6</Hsp_gaps>
      <Hsp_align-len>119</Hsp_align-len>
      <Hsp_qseq>AGGCCAAGACCCAGCCGGAAGAGAAGG-CTAGATCTCCCGACCCAAGCTCCTAGCACGGATACCGAGCACCCACGCGGAGCACATGCCGCGGAATAGGCAAAAGTGTTGCGGACCTGCG</Hsp_qseq>
      <Hsp_hseq>AGGCAAAGTCCGGACCGGAAGAGAAGGTCCGGACCCCCGGAAGGTAGTTCCCAGCACGGGCGGCAAGCACCCACGCGGAGCGC--GCCGC---ATTGGCAGAAGCGTTGTGCGCCTGCG</Hsp_hseq>
      <Hsp_midline>|||| ||| ||   ||||||||||||| |  || | || ||    || ||| |||||||    | |||||||||||||||| |  |||||   || |||| ||| |||| |  ||||||</Hsp_midline>
    </Hsp>
  </Hit_hsps>
</Hit>
<Hit>
  <Hit_num>80</Hit_num>
  <Hit_id>gi|1321817027|gb|CP019066.1|</Hit_id>
  <Hit_def>Tsukamurella tyrosinosolvens strain MH1 chromosome, complete genome</Hit_def>
  <Hit_accession>CP019066</Hit_accession>
  <Hit_len>4922396</Hit_len>
  <Hit_hsps>
    <Hsp>
      <Hsp_num>1</Hsp_num>
      <Hsp_bit-score>58.0924</Hsp_bit-score>
      <Hsp_score>63</Hsp_score>
      <Hsp_evalue>0.000379263</Hsp_evalue>
      <Hsp_query-from>17</Hsp_query-from>
      <Hsp_query-to>94</Hsp_query-to>
      <Hsp_hit-from>4532803</Hsp_hit-from>
      <Hsp_hit-to>4532884</Hsp_hit-to>
      <Hsp_query-frame>1</Hsp_query-frame>
      <Hsp_hit-frame>1</Hsp_hit-frame>
      <Hsp_identity>64</Hsp_identity>
      <Hsp_positive>64</Hsp_positive>
      <Hsp_gaps>4</Hsp_gaps>
      <Hsp_align-len>82</Hsp_align-len>
      <Hsp_qseq>GCCAAGACCCAGCCGGAAGAGAAGG-CTAGATCTCCCGACC--CAAG-CTCCTAGCACGGATACCGAGCACCCACGCGGAGC</Hsp_qseq>
      <Hsp_hseq>GCCAAACCCCCACCGGAAGAGAAGGTCGAGGGTTCCTGAGCGTCAAGGCTCCCAGCACGGACACCAGGCACCCACGCGGAGC</Hsp_hseq>
      <Hsp_midline>|||||  |||  ||||||||||||| | ||   ||| || |  |||| |||| |||||||| |||  |||||||||||||||</Hsp_midline>
    </Hsp>
    <Hsp>
      <Hsp_num>2</Hsp_num>
      <Hsp_bit-score>54.4857</Hsp_bit-score>
      <Hsp_score>59</Hsp_score>
      <Hsp_evalue>0.00462037</Hsp_evalue>
      <Hsp_query-from>220</Hsp_query-from>
      <Hsp_query-to>275</Hsp_query-to>
      <Hsp_hit-from>4533004</Hsp_hit-from>
      <Hsp_hit-to>4533057</Hsp_hit-to>
      <Hsp_query-frame>1</Hsp_query-frame>
      <Hsp_hit-frame>1</Hsp_hit-frame>
      <Hsp_identity>47</Hsp_identity>
      <Hsp_positive>47</Hsp_positive>
      <Hsp_gaps>2</Hsp_gaps>
      <Hsp_align-len>56</Hsp_align-len>
      <Hsp_qseq>ACCCACATCGCACGCTTGGTCACTCGGGGTCCGTGCTAGCGGGCGGCGAACCGGAC</Hsp_qseq>
      <Hsp_hseq>ACCCTCA-CGCACGCTTGGTAAC-CGGGATCCGTGCTAGCGAACGGCGATTCGGAC</Hsp_hseq>
      <Hsp_midline>|||| || |||||||||||| || |||| ||||||||||||  ||||||  |||||</Hsp_midline>
    </Hsp>
  </Hit_hsps>
</Hit>
<Hit>
  <Hit_num>81</Hit_num>
  <Hit_id>gi|1263316690|gb|CP023778.1|</Hit_id>
  <Hit_def>Nocardia terpenica strain NC_YFY_NT001 chromosome, complete genome</Hit_def>
  <Hit_accession>CP023778</Hit_accession>
  <Hit_len>8847159</Hit_len>
  <Hit_hsps>
    <Hsp>
      <Hsp_num>1</Hsp_num>
      <Hsp_bit-score>53.584</Hsp_bit-score>
      <Hsp_score>58</Hsp_score>
      <Hsp_evalue>0.00462037</Hsp_evalue>
      <Hsp_query-from>30</Hsp_query-from>
      <Hsp_query-to>135</Hsp_query-to>
      <Hsp_hit-from>566633</Hsp_hit-from>
      <Hsp_hit-to>566530</Hsp_hit-to>
      <Hsp_query-frame>1</Hsp_query-frame>
      <Hsp_hit-frame>-1</Hsp_hit-frame>
      <Hsp_identity>78</Hsp_identity>
      <Hsp_positive>78</Hsp_positive>
      <Hsp_gaps>4</Hsp_gaps>
      <Hsp_align-len>107</Hsp_align-len>
      <Hsp_qseq>CGGAAGAGAAGGCTAGATCTCCCGACCCAAGCT-CCTAGCACGGATACCGAGCACCCACGCGGAGCACATGCCGCGGAATAGGCAAAAGTGTTGCGGACCTGCGTAG</Hsp_qseq>
      <Hsp_hseq>CGGAAGAGAAGTTTCGATTCCCCATCCCACCCTTCCCGGCACGGACGCCAGGCACCCACGCGGAGCGC--GCCGC-GACAGGGCAGCAGCGTTGTGGGCCTGCGAAG</Hsp_hseq>
      <Hsp_midline>|||||||||||  | |||  |||  ||||  || ||  |||||||  ||  ||||||||||||||| |  ||||| ||   ||||  || |||| || |||||| ||</Hsp_midline>
    </Hsp>
    <Hsp>
      <Hsp_num>2</Hsp_num>
      <Hsp_bit-score>51.7806</Hsp_bit-score>
      <Hsp_score>56</Hsp_score>
      <Hsp_evalue>0.0161267</Hsp_evalue>
      <Hsp_query-from>201</Hsp_query-from>
      <Hsp_query-to>268</Hsp_query-to>
      <Hsp_hit-from>566464</Hsp_hit-from>
      <Hsp_hit-to>566395</Hsp_hit-to>
      <Hsp_query-frame>1</Hsp_query-frame>
      <Hsp_hit-frame>-1</Hsp_hit-frame>
      <Hsp_identity>57</Hsp_identity>
      <Hsp_positive>57</Hsp_positive>
      <Hsp_gaps>4</Hsp_gaps>
      <Hsp_align-len>71</Hsp_align-len>
      <Hsp_qseq>CGCCGAGGTCACCCA-CGCAACCC-ACATCGCACGCTTGGTCACTCGG-GGTCCGTGCTAGCGGGCGGCGA</Hsp_qseq>
      <Hsp_hseq>CGCCGAGGCCGCAGAACACAACCCGACAA-GCACGCTTGGTAACCGGGTGGTCCGTGCTAGCGGGCGGTGA</Hsp_hseq>
      <Hsp_midline>|||||||| | |  | | |||||| |||  ||||||||||| ||  || ||||||||||||||||||| ||</Hsp_midline>
    </Hsp>
  </Hit_hsps>
</Hit>
<Hit>
  <Hit_num>82</Hit_num>
  <Hit_id>gi|1474597639|gb|CP029607.1|</Hit_id>
  <Hit_def>Actinosynnema pretiosum subsp. pretiosum strain ATCC 31280 chromosome, complete genome</Hit_def>
  <Hit_accession>CP029607</Hit_accession>
  <Hit_len>8340266</Hit_len>
  <Hit_hsps>
    <Hsp>
      <Hsp_num>1</Hsp_num>
      <Hsp_bit-score>49.9773</Hsp_bit-score>
      <Hsp_score>54</Hsp_score>
      <Hsp_evalue>0.0562876</Hsp_evalue>
      <Hsp_query-from>30</Hsp_query-from>
      <Hsp_query-to>105</Hsp_query-to>
      <Hsp_hit-from>280407</Hsp_hit-from>
      <Hsp_hit-to>280334</Hsp_hit-to>
      <Hsp_query-frame>1</Hsp_query-frame>
      <Hsp_hit-frame>-1</Hsp_hit-frame>
      <Hsp_identity>57</Hsp_identity>
      <Hsp_positive>57</Hsp_positive>
      <Hsp_gaps>2</Hsp_gaps>
      <Hsp_align-len>76</Hsp_align-len>
      <Hsp_qseq>CGGAAGAGAAGGCTAGATCTCCCGACCCAAGCTCCTAGCACGGATACCGAGCACCCACGCGGAGCACATGCCGCGG</Hsp_qseq>
      <Hsp_hseq>CGGAAGAGAAGCCCTGCTCACCCCGGCAGAGCTCCGTGCGCGGACTTCGAGCACCCACGCGCAGCAC--GCCGCGG</Hsp_hseq>
      <Hsp_midline>||||||||||| |  | || |||   |  ||||||  || ||||   |||||||||||||| |||||  |||||||</Hsp_midline>
    </Hsp>
  </Hit_hsps>
</Hit>
<Hit>
  <Hit_num>83</Hit_num>
  <Hit_id>gi|1246353017|gb|CP023445.1|</Hit_id>
  <Hit_def>Actinosynnema pretiosum strain X47 chromosome, complete genome</Hit_def>
  <Hit_accession>CP023445</Hit_accession>
  <Hit_len>8131572</Hit_len>
  <Hit_hsps>
    <Hsp>
      <Hsp_num>1</Hsp_num>
      <Hsp_bit-score>49.9773</Hsp_bit-score>
      <Hsp_score>54</Hsp_score>
      <Hsp_evalue>0.0562876</Hsp_evalue>
      <Hsp_query-from>30</Hsp_query-from>
      <Hsp_query-to>105</Hsp_query-to>
      <Hsp_hit-from>275833</Hsp_hit-from>
      <Hsp_hit-to>275760</Hsp_hit-to>
      <Hsp_query-frame>1</Hsp_query-frame>
      <Hsp_hit-frame>-1</Hsp_hit-frame>
      <Hsp_identity>57</Hsp_identity>
      <Hsp_positive>57</Hsp_positive>
      <Hsp_gaps>2</Hsp_gaps>
      <Hsp_align-len>76</Hsp_align-len>
      <Hsp_qseq>CGGAAGAGAAGGCTAGATCTCCCGACCCAAGCTCCTAGCACGGATACCGAGCACCCACGCGGAGCACATGCCGCGG</Hsp_qseq>
      <Hsp_hseq>CGGAAGAGAAGCCCTGCTCACCCCGGCGGAGCTCCGTGCGCGGACTTCGAGCACCCACGCGCAGCAC--GCCGCGG</Hsp_hseq>
      <Hsp_midline>||||||||||| |  | || |||   |  ||||||  || ||||   |||||||||||||| |||||  |||||||</Hsp_midline>
    </Hsp>
  </Hit_hsps>
</Hit>
<Hit>
  <Hit_num>84</Hit_num>
  <Hit_id>gi|255918463|gb|CP001630.1|</Hit_id>
  <Hit_def>Actinosynnema mirum DSM 43827, complete genome</Hit_def>
  <Hit_accession>CP001630</Hit_accession>
  <Hit_len>8248144</Hit_len>
  <Hit_hsps>
    <Hsp>
      <Hsp_num>1</Hsp_num>
      <Hsp_bit-score>49.9773</Hsp_bit-score>
      <Hsp_score>54</Hsp_score>
      <Hsp_evalue>0.0562876</Hsp_evalue>
      <Hsp_query-from>30</Hsp_query-from>
      <Hsp_query-to>105</Hsp_query-to>
      <Hsp_hit-from>298543</Hsp_hit-from>
      <Hsp_hit-to>298470</Hsp_hit-to>
      <Hsp_query-frame>1</Hsp_query-frame>
      <Hsp_hit-frame>-1</Hsp_hit-frame>
      <Hsp_identity>57</Hsp_identity>
      <Hsp_positive>57</Hsp_positive>
      <Hsp_gaps>2</Hsp_gaps>
      <Hsp_align-len>76</Hsp_align-len>
      <Hsp_qseq>CGGAAGAGAAGGCTAGATCTCCCGACCCAAGCTCCTAGCACGGATACCGAGCACCCACGCGGAGCACATGCCGCGG</Hsp_qseq>
      <Hsp_hseq>CGGAAGAGAAGCCCTGCTCACCCCGGCAGAGCTCCGTGCGCGGACTTCGAGCACCCACGCGCAGCAC--GCCGCGG</Hsp_hseq>
      <Hsp_midline>||||||||||| |  | || |||   |  ||||||  || ||||   |||||||||||||| |||||  |||||||</Hsp_midline>
    </Hsp>
  </Hit_hsps>
</Hit>
<Hit>
  <Hit_num>85</Hit_num>
  <Hit_id>gi|1709479267|gb|CP041763.1|</Hit_id>
  <Hit_def>Gordonia sp. HY186 chromosome, complete genome</Hit_def>
  <Hit_accession>CP041763</Hit_accession>
  <Hit_len>3233079</Hit_len>
  <Hit_hsps>
    <Hsp>
      <Hsp_num>1</Hsp_num>
      <Hsp_bit-score>48.1739</Hsp_bit-score>
      <Hsp_score>52</Hsp_score>
      <Hsp_evalue>0.196463</Hsp_evalue>
      <Hsp_query-from>62</Hsp_query-from>
      <Hsp_query-to>132</Hsp_query-to>
      <Hsp_hit-from>2935890</Hsp_hit-from>
      <Hsp_hit-to>2935955</Hsp_hit-to>
      <Hsp_query-frame>1</Hsp_query-frame>
      <Hsp_hit-frame>1</Hsp_hit-frame>
      <Hsp_identity>54</Hsp_identity>
      <Hsp_positive>54</Hsp_positive>
      <Hsp_gaps>5</Hsp_gaps>
      <Hsp_align-len>71</Hsp_align-len>
      <Hsp_qseq>TCCTAGCACGGATACCGAGCACCCACGCGGAGCACATGCCGCGGAATAGGCAAAAGTGTTGCGGACCTGCG</Hsp_qseq>
      <Hsp_hseq>TCCCAGCACGGACGGTAGGCACCCACGCGGAGCTC--GCCGC---ATAGGCACAAGTGTTGTGCGCCTGCG</Hsp_hseq>
      <Hsp_midline>||| ||||||||      ||||||||||||||| |  |||||   ||||||| |||||||| |  ||||||</Hsp_midline>
    </Hsp>
  </Hit_hsps>
</Hit>
<Hit>
  <Hit_num>86</Hit_num>
  <Hit_id>gi|886827290|emb|LN850107.1|</Hit_id>
  <Hit_def>Alloactinosynnema sp. L-07 genome assembly Alloactinosynnema sp. L-07, chromosome : I</Hit_def>
  <Hit_accession>LN850107</Hit_accession>
  <Hit_len>7405112</Hit_len>
  <Hit_hsps>
    <Hsp>
      <Hsp_num>1</Hsp_num>
      <Hsp_bit-score>48.1739</Hsp_bit-score>
      <Hsp_score>52</Hsp_score>
      <Hsp_evalue>0.196463</Hsp_evalue>
      <Hsp_query-from>32</Hsp_query-from>
      <Hsp_query-to>105</Hsp_query-to>
      <Hsp_hit-from>6195139</Hsp_hit-from>
      <Hsp_hit-to>6195067</Hsp_hit-to>
      <Hsp_query-frame>1</Hsp_query-frame>
      <Hsp_hit-frame>-1</Hsp_hit-frame>
      <Hsp_identity>58</Hsp_identity>
      <Hsp_positive>58</Hsp_positive>
      <Hsp_gaps>5</Hsp_gaps>
      <Hsp_align-len>76</Hsp_align-len>
      <Hsp_qseq>GAAGAGAAGGCTAGATCT--CCCGACCCAAGCTCCTAGCACGGATACCGAGCACCCACGCGGAGCACATGCCGCGG</Hsp_qseq>
      <Hsp_hseq>GAAGAGAAGCCTCAATCCACCCCGAGCGAA-CTCCGTGCGCGAGCACCGAGCACCCACGCGCAGCAC--GCCGCGG</Hsp_hseq>
      <Hsp_midline>||||||||| ||  |||   ||||| | || ||||  || ||   |||||||||||||||| |||||  |||||||</Hsp_midline>
    </Hsp>
  </Hit_hsps>
</Hit>
<Hit>
  <Hit_num>87</Hit_num>
  <Hit_id>gi|1364849610|gb|CP027657.1|</Hit_id>
  <Hit_def>Pseudomonas mendocina strain NEB698 chromosome, complete genome</Hit_def>
  <Hit_accession>CP027657</Hit_accession>
  <Hit_len>5773548</Hit_len>
  <Hit_hsps>
    <Hsp>
      <Hsp_num>1</Hsp_num>
      <Hsp_bit-score>46.3705</Hsp_bit-score>
      <Hsp_score>50</Hsp_score>
      <Hsp_evalue>0.685723</Hsp_evalue>
      <Hsp_query-from>149</Hsp_query-from>
      <Hsp_query-to>208</Hsp_query-to>
      <Hsp_hit-from>2403845</Hsp_hit-from>
      <Hsp_hit-to>2403904</Hsp_hit-to>
      <Hsp_query-frame>1</Hsp_query-frame>
      <Hsp_hit-frame>1</Hsp_hit-frame>
      <Hsp_identity>46</Hsp_identity>
      <Hsp_positive>46</Hsp_positive>
      <Hsp_gaps>0</Hsp_gaps>
      <Hsp_align-len>60</Hsp_align-len>
      <Hsp_qseq>ACGGCCACGACGGCCCTTTGGGTGGGGTTGCAGCCGTAGCGCATCGCAAAGACGCCGAGG</Hsp_qseq>
      <Hsp_hseq>ACGGCCATGACGTCCGGTTGGTAGCGCTGGTAGCCGTAGCGCACCGCCAGGTCGCCGAGG</Hsp_hseq>
      <Hsp_midline>||||||| |||| ||  ||||  | | | | |||||||||||| ||| | | ||||||||</Hsp_midline>
    </Hsp>
  </Hit_hsps>
</Hit>
<Hit>
  <Hit_num>88</Hit_num>
  <Hit_id>gi|1243416810|gb|CP023335.1|</Hit_id>
  <Hit_def>Drosophila melanogaster strain rover (forR) chromosome X</Hit_def>
  <Hit_accession>CP023335</Hit_accession>
  <Hit_len>22422823</Hit_len>
  <Hit_hsps>
    <Hsp>
      <Hsp_num>1</Hsp_num>
      <Hsp_bit-score>45.4688</Hsp_bit-score>
      <Hsp_score>49</Hsp_score>
      <Hsp_evalue>2.39341</Hsp_evalue>
      <Hsp_query-from>45</Hsp_query-from>
      <Hsp_query-to>86</Hsp_query-to>
      <Hsp_hit-from>8581068</Hsp_hit-from>
      <Hsp_hit-to>8581027</Hsp_hit-to>
      <Hsp_query-frame>1</Hsp_query-frame>
      <Hsp_hit-frame>-1</Hsp_hit-frame>
      <Hsp_identity>35</Hsp_identity>
      <Hsp_positive>35</Hsp_positive>
      <Hsp_gaps>0</Hsp_gaps>
      <Hsp_align-len>42</Hsp_align-len>
      <Hsp_qseq>GATCTCCCGACCCAAGCTCCTAGCACGGATACCGAGCACCCA</Hsp_qseq>
      <Hsp_hseq>GATCTCCTAATCCTAGCTCCTAGCACCGATTCCTAGCACCCA</Hsp_hseq>
      <Hsp_midline>|||||||  | || |||||||||||| ||| || ||||||||</Hsp_midline>
    </Hsp>
  </Hit_hsps>
</Hit>
<Hit>
  <Hit_num>89</Hit_num>
  <Hit_id>gi|1243416743|gb|CP023329.1|</Hit_id>
  <Hit_def>Drosophila melanogaster strain sitter (fors) chromosome X</Hit_def>
  <Hit_accession>CP023329</Hit_accession>
  <Hit_len>22422435</Hit_len>
  <Hit_hsps>
    <Hsp>
      <Hsp_num>1</Hsp_num>
      <Hsp_bit-score>45.4688</Hsp_bit-score>
      <Hsp_score>49</Hsp_score>
      <Hsp_evalue>2.39341</Hsp_evalue>
      <Hsp_query-from>45</Hsp_query-from>
      <Hsp_query-to>86</Hsp_query-to>
      <Hsp_hit-from>8581069</Hsp_hit-from>
      <Hsp_hit-to>8581028</Hsp_hit-to>
      <Hsp_query-frame>1</Hsp_query-frame>
      <Hsp_hit-frame>-1</Hsp_hit-frame>
      <Hsp_identity>35</Hsp_identity>
      <Hsp_positive>35</Hsp_positive>
      <Hsp_gaps>0</Hsp_gaps>
      <Hsp_align-len>42</Hsp_align-len>
      <Hsp_qseq>GATCTCCCGACCCAAGCTCCTAGCACGGATACCGAGCACCCA</Hsp_qseq>
      <Hsp_hseq>GATCTCCTAATCCTAGCTCCTAGCACCGATTCCTAGCACCCA</Hsp_hseq>
      <Hsp_midline>|||||||  | || |||||||||||| ||| || ||||||||</Hsp_midline>
    </Hsp>
  </Hit_hsps>
</Hit>
<Hit>
  <Hit_num>90</Hit_num>
  <Hit_id>gi|1013891750|ref|XM_016173635.1|</Hit_id>
  <Hit_def>Drosophila simulans uncharacterized protein (Dsim\GD16911), mRNA</Hit_def>
  <Hit_accession>XM_016173635</Hit_accession>
  <Hit_len>1892</Hit_len>
  <Hit_hsps>
    <Hsp>
      <Hsp_num>1</Hsp_num>
      <Hsp_bit-score>45.4688</Hsp_bit-score>
      <Hsp_score>49</Hsp_score>
      <Hsp_evalue>2.39341</Hsp_evalue>
      <Hsp_query-from>45</Hsp_query-from>
      <Hsp_query-to>86</Hsp_query-to>
      <Hsp_hit-from>611</Hsp_hit-from>
      <Hsp_hit-to>570</Hsp_hit-to>
      <Hsp_query-frame>1</Hsp_query-frame>
      <Hsp_hit-frame>-1</Hsp_hit-frame>
      <Hsp_identity>35</Hsp_identity>
      <Hsp_positive>35</Hsp_positive>
      <Hsp_gaps>0</Hsp_gaps>
      <Hsp_align-len>42</Hsp_align-len>
      <Hsp_qseq>GATCTCCCGACCCAAGCTCCTAGCACGGATACCGAGCACCCA</Hsp_qseq>
      <Hsp_hseq>GATCTCCTAATCCTAGCTCCTAGCACCGATTCCTAGCACCCA</Hsp_hseq>
      <Hsp_midline>|||||||  | || |||||||||||| ||| || ||||||||</Hsp_midline>
    </Hsp>
  </Hit_hsps>
</Hit>
<Hit>
  <Hit_num>91</Hit_num>
  <Hit_id>gi|667695275|gb|AE014298.5|</Hit_id>
  <Hit_def>Drosophila melanogaster chromosome X</Hit_def>
  <Hit_accession>AE014298</Hit_accession>
  <Hit_len>23542271</Hit_len>
  <Hit_hsps>
    <Hsp>
      <Hsp_num>1</Hsp_num>
      <Hsp_bit-score>45.4688</Hsp_bit-score>
      <Hsp_score>49</Hsp_score>
      <Hsp_evalue>2.39341</Hsp_evalue>
      <Hsp_query-from>45</Hsp_query-from>
      <Hsp_query-to>86</Hsp_query-to>
      <Hsp_hit-from>8687039</Hsp_hit-from>
      <Hsp_hit-to>8686998</Hsp_hit-to>
      <Hsp_query-frame>1</Hsp_query-frame>
      <Hsp_hit-frame>-1</Hsp_hit-frame>
      <Hsp_identity>35</Hsp_identity>
      <Hsp_positive>35</Hsp_positive>
      <Hsp_gaps>0</Hsp_gaps>
      <Hsp_align-len>42</Hsp_align-len>
      <Hsp_qseq>GATCTCCCGACCCAAGCTCCTAGCACGGATACCGAGCACCCA</Hsp_qseq>
      <Hsp_hseq>GATCTCCTAATCCTAGCTCCTAGCACCGATTCCTAGCACCCA</Hsp_hseq>
      <Hsp_midline>|||||||  | || |||||||||||| ||| || ||||||||</Hsp_midline>
    </Hsp>
  </Hit_hsps>
</Hit>
<Hit>
  <Hit_num>92</Hit_num>
  <Hit_id>gi|665390323|ref|NM_001298094.1|</Hit_id>
  <Hit_def>Drosophila melanogaster carbonic anhydrase 3, transcript variant E (CAH3), mRNA</Hit_def>
  <Hit_accession>NM_001298094</Hit_accession>
  <Hit_len>2309</Hit_len>
  <Hit_hsps>
    <Hsp>
      <Hsp_num>1</Hsp_num>
      <Hsp_bit-score>45.4688</Hsp_bit-score>
      <Hsp_score>49</Hsp_score>
      <Hsp_evalue>2.39341</Hsp_evalue>
      <Hsp_query-from>45</Hsp_query-from>
      <Hsp_query-to>86</Hsp_query-to>
      <Hsp_hit-from>922</Hsp_hit-from>
      <Hsp_hit-to>881</Hsp_hit-to>
      <Hsp_query-frame>1</Hsp_query-frame>
      <Hsp_hit-frame>-1</Hsp_hit-frame>
      <Hsp_identity>35</Hsp_identity>
      <Hsp_positive>35</Hsp_positive>
      <Hsp_gaps>0</Hsp_gaps>
      <Hsp_align-len>42</Hsp_align-len>
      <Hsp_qseq>GATCTCCCGACCCAAGCTCCTAGCACGGATACCGAGCACCCA</Hsp_qseq>
      <Hsp_hseq>GATCTCCTAATCCTAGCTCCTAGCACCGATTCCTAGCACCCA</Hsp_hseq>
      <Hsp_midline>|||||||  | || |||||||||||| ||| || ||||||||</Hsp_midline>
    </Hsp>
  </Hit_hsps>
</Hit>
<Hit>
  <Hit_num>93</Hit_num>
  <Hit_id>gi|442615556|ref|NM_001272421.1|</Hit_id>
  <Hit_def>Drosophila melanogaster carbonic anhydrase 3, transcript variant C (CAH3), mRNA</Hit_def>
  <Hit_accession>NM_001272421</Hit_accession>
  <Hit_len>1897</Hit_len>
  <Hit_hsps>
    <Hsp>
      <Hsp_num>1</Hsp_num>
      <Hsp_bit-score>45.4688</Hsp_bit-score>
      <Hsp_score>49</Hsp_score>
      <Hsp_evalue>2.39341</Hsp_evalue>
      <Hsp_query-from>45</Hsp_query-from>
      <Hsp_query-to>86</Hsp_query-to>
      <Hsp_hit-from>510</Hsp_hit-from>
      <Hsp_hit-to>469</Hsp_hit-to>
      <Hsp_query-frame>1</Hsp_query-frame>
      <Hsp_hit-frame>-1</Hsp_hit-frame>
      <Hsp_identity>35</Hsp_identity>
      <Hsp_positive>35</Hsp_positive>
      <Hsp_gaps>0</Hsp_gaps>
      <Hsp_align-len>42</Hsp_align-len>
      <Hsp_qseq>GATCTCCCGACCCAAGCTCCTAGCACGGATACCGAGCACCCA</Hsp_qseq>
      <Hsp_hseq>GATCTCCTAATCCTAGCTCCTAGCACCGATTCCTAGCACCCA</Hsp_hseq>
      <Hsp_midline>|||||||  | || |||||||||||| ||| || ||||||||</Hsp_midline>
    </Hsp>
  </Hit_hsps>
</Hit>
<Hit>
  <Hit_num>94</Hit_num>
  <Hit_id>gi|442615554|ref|NM_001272420.1|</Hit_id>
  <Hit_def>Drosophila melanogaster carbonic anhydrase 3, transcript variant B (CAH3), mRNA</Hit_def>
  <Hit_accession>NM_001272420</Hit_accession>
  <Hit_len>1801</Hit_len>
  <Hit_hsps>
    <Hsp>
      <Hsp_num>1</Hsp_num>
      <Hsp_bit-score>45.4688</Hsp_bit-score>
      <Hsp_score>49</Hsp_score>
      <Hsp_evalue>2.39341</Hsp_evalue>
      <Hsp_query-from>45</Hsp_query-from>
      <Hsp_query-to>86</Hsp_query-to>
      <Hsp_hit-from>414</Hsp_hit-from>
      <Hsp_hit-to>373</Hsp_hit-to>
      <Hsp_query-frame>1</Hsp_query-frame>
      <Hsp_hit-frame>-1</Hsp_hit-frame>
      <Hsp_identity>35</Hsp_identity>
      <Hsp_positive>35</Hsp_positive>
      <Hsp_gaps>0</Hsp_gaps>
      <Hsp_align-len>42</Hsp_align-len>
      <Hsp_qseq>GATCTCCCGACCCAAGCTCCTAGCACGGATACCGAGCACCCA</Hsp_qseq>
      <Hsp_hseq>GATCTCCTAATCCTAGCTCCTAGCACCGATTCCTAGCACCCA</Hsp_hseq>
      <Hsp_midline>|||||||  | || |||||||||||| ||| || ||||||||</Hsp_midline>
    </Hsp>
  </Hit_hsps>
</Hit>
<Hit>
  <Hit_num>95</Hit_num>
  <Hit_id>gi|442615553|ref|NM_132269.3|</Hit_id>
  <Hit_def>Drosophila melanogaster carbonic anhydrase 3, transcript variant A (CAH3), mRNA</Hit_def>
  <Hit_accession>NM_132269</Hit_accession>
  <Hit_len>2010</Hit_len>
  <Hit_hsps>
    <Hsp>
      <Hsp_num>1</Hsp_num>
      <Hsp_bit-score>45.4688</Hsp_bit-score>
      <Hsp_score>49</Hsp_score>
      <Hsp_evalue>2.39341</Hsp_evalue>
      <Hsp_query-from>45</Hsp_query-from>
      <Hsp_query-to>86</Hsp_query-to>
      <Hsp_hit-from>623</Hsp_hit-from>
      <Hsp_hit-to>582</Hsp_hit-to>
      <Hsp_query-frame>1</Hsp_query-frame>
      <Hsp_hit-frame>-1</Hsp_hit-frame>
      <Hsp_identity>35</Hsp_identity>
      <Hsp_positive>35</Hsp_positive>
      <Hsp_gaps>0</Hsp_gaps>
      <Hsp_align-len>42</Hsp_align-len>
      <Hsp_qseq>GATCTCCCGACCCAAGCTCCTAGCACGGATACCGAGCACCCA</Hsp_qseq>
      <Hsp_hseq>GATCTCCTAATCCTAGCTCCTAGCACCGATTCCTAGCACCCA</Hsp_hseq>
      <Hsp_midline>|||||||  | || |||||||||||| ||| || ||||||||</Hsp_midline>
    </Hsp>
  </Hit_hsps>
</Hit>
<Hit>
  <Hit_num>96</Hit_num>
  <Hit_id>gi|17862549|gb|AY069607.1|</Hit_id>
  <Hit_def>Drosophila melanogaster LD36568 full length cDNA</Hit_def>
  <Hit_accession>AY069607</Hit_accession>
  <Hit_len>1994</Hit_len>
  <Hit_hsps>
    <Hsp>
      <Hsp_num>1</Hsp_num>
      <Hsp_bit-score>45.4688</Hsp_bit-score>
      <Hsp_score>49</Hsp_score>
      <Hsp_evalue>2.39341</Hsp_evalue>
      <Hsp_query-from>45</Hsp_query-from>
      <Hsp_query-to>86</Hsp_query-to>
      <Hsp_hit-from>592</Hsp_hit-from>
      <Hsp_hit-to>551</Hsp_hit-to>
      <Hsp_query-frame>1</Hsp_query-frame>
      <Hsp_hit-frame>-1</Hsp_hit-frame>
      <Hsp_identity>35</Hsp_identity>
      <Hsp_positive>35</Hsp_positive>
      <Hsp_gaps>0</Hsp_gaps>
      <Hsp_align-len>42</Hsp_align-len>
      <Hsp_qseq>GATCTCCCGACCCAAGCTCCTAGCACGGATACCGAGCACCCA</Hsp_qseq>
      <Hsp_hseq>GATCTCCTAATCCTAGCTCCTAGCACCGATTCCTAGCACCCA</Hsp_hseq>
      <Hsp_midline>|||||||  | || |||||||||||| ||| || ||||||||</Hsp_midline>
    </Hsp>
  </Hit_hsps>
</Hit>
<Hit>
  <Hit_num>97</Hit_num>
  <Hit_id>gi|27369429|gb|AC023743.4|</Hit_id>
  <Hit_def>Drosophila melanogaster X BAC RP98-40O10 (Roswell Park Cancer Institute Drosophila BAC Library) complete sequence</Hit_def>
  <Hit_accession>AC023743</Hit_accession>
  <Hit_len>185405</Hit_len>
  <Hit_hsps>
    <Hsp>
      <Hsp_num>1</Hsp_num>
      <Hsp_bit-score>45.4688</Hsp_bit-score>
      <Hsp_score>49</Hsp_score>
      <Hsp_evalue>2.39341</Hsp_evalue>
      <Hsp_query-from>45</Hsp_query-from>
      <Hsp_query-to>86</Hsp_query-to>
      <Hsp_hit-from>154717</Hsp_hit-from>
      <Hsp_hit-to>154676</Hsp_hit-to>
      <Hsp_query-frame>1</Hsp_query-frame>
      <Hsp_hit-frame>-1</Hsp_hit-frame>
      <Hsp_identity>35</Hsp_identity>
      <Hsp_positive>35</Hsp_positive>
      <Hsp_gaps>0</Hsp_gaps>
      <Hsp_align-len>42</Hsp_align-len>
      <Hsp_qseq>GATCTCCCGACCCAAGCTCCTAGCACGGATACCGAGCACCCA</Hsp_qseq>
      <Hsp_hseq>GATCTCCTAATCCTAGCTCCTAGCACCGATTCCTAGCACCCA</Hsp_hseq>
      <Hsp_midline>|||||||  | || |||||||||||| ||| || ||||||||</Hsp_midline>
    </Hsp>
  </Hit_hsps>
</Hit>
<Hit>
  <Hit_num>98</Hit_num>
  <Hit_id>gi|375750259|gb|CP003119.1|</Hit_id>
  <Hit_def>Gordonia polyisoprenivorans VH2, complete genome</Hit_def>
  <Hit_accession>CP003119</Hit_accession>
  <Hit_len>5669805</Hit_len>
  <Hit_hsps>
    <Hsp>
      <Hsp_num>1</Hsp_num>
      <Hsp_bit-score>44.5672</Hsp_bit-score>
      <Hsp_score>48</Hsp_score>
      <Hsp_evalue>2.39341</Hsp_evalue>
      <Hsp_query-from>218</Hsp_query-from>
      <Hsp_query-to>295</Hsp_query-to>
      <Hsp_hit-from>895371</Hsp_hit-from>
      <Hsp_hit-to>895293</Hsp_hit-to>
      <Hsp_query-frame>1</Hsp_query-frame>
      <Hsp_hit-frame>-1</Hsp_hit-frame>
      <Hsp_identity>60</Hsp_identity>
      <Hsp_positive>60</Hsp_positive>
      <Hsp_gaps>3</Hsp_gaps>
      <Hsp_align-len>80</Hsp_align-len>
      <Hsp_qseq>CAACCCACATCGCACGCTTGGTCACTCGGGGTCCGTGCTA-GCGGGCGGCGAACCGGACATTG-TCCGGGACGCCGCCCG</Hsp_qseq>
      <Hsp_hseq>CAACCCACCAAGCACGCTTGGTAGCT-TTCGTTCGTGCTATGCGGGCGGCGACCCGGTTTTCGAACCGGATCGCCGCCCG</Hsp_hseq>
      <Hsp_midline>||||||||   |||||||||||  ||    || ||||||| ||||||||||| ||||   | |  ||||  |||||||||</Hsp_midline>
    </Hsp>
  </Hit_hsps>
</Hit>
<Hit>
  <Hit_num>99</Hit_num>
  <Hit_id>gi|301318648|gb|CP002106.1|</Hit_id>
  <Hit_def>Olsenella uli DSM 7084, complete genome</Hit_def>
  <Hit_accession>CP002106</Hit_accession>
  <Hit_len>2051896</Hit_len>
  <Hit_hsps>
    <Hsp>
      <Hsp_num>1</Hsp_num>
      <Hsp_bit-score>44.5672</Hsp_bit-score>
      <Hsp_score>48</Hsp_score>
      <Hsp_evalue>2.39341</Hsp_evalue>
      <Hsp_query-from>156</Hsp_query-from>
      <Hsp_query-to>186</Hsp_query-to>
      <Hsp_hit-from>374958</Hsp_hit-from>
      <Hsp_hit-to>374987</Hsp_hit-to>
      <Hsp_query-frame>1</Hsp_query-frame>
      <Hsp_hit-frame>1</Hsp_hit-frame>
      <Hsp_identity>29</Hsp_identity>
      <Hsp_positive>29</Hsp_positive>
      <Hsp_gaps>1</Hsp_gaps>
      <Hsp_align-len>31</Hsp_align-len>
      <Hsp_qseq>CGACGGCCCTTTGGGTGGGGTTGCAGCCGTA</Hsp_qseq>
      <Hsp_hseq>CGACGGCC-TTTGGTTGGGGTTGCAGCCGTA</Hsp_hseq>
      <Hsp_midline>|||||||| ||||| ||||||||||||||||</Hsp_midline>
    </Hsp>
  </Hit_hsps>
</Hit>
<Hit>
  <Hit_num>100</Hit_num>
  <Hit_id>gi|1710396528|gb|CP035804.1|</Hit_id>
  <Hit_def>Haemonchus contortus strain NZ_Hco_NP chromosome 4</Hit_def>
  <Hit_accession>CP035804</Hit_accession>
  <Hit_len>92053285</Hit_len>
  <Hit_hsps>
    <Hsp>
      <Hsp_num>1</Hsp_num>
      <Hsp_bit-score>43.6655</Hsp_bit-score>
      <Hsp_score>47</Hsp_score>
      <Hsp_evalue>8.35382</Hsp_evalue>
      <Hsp_query-from>116</Hsp_query-from>
      <Hsp_query-to>141</Hsp_query-to>
      <Hsp_hit-from>27542902</Hsp_hit-from>
      <Hsp_hit-to>27542877</Hsp_hit-to>
      <Hsp_query-frame>1</Hsp_query-frame>
      <Hsp_hit-frame>-1</Hsp_hit-frame>
      <Hsp_identity>25</Hsp_identity>
      <Hsp_positive>25</Hsp_positive>
      <Hsp_gaps>0</Hsp_gaps>
      <Hsp_align-len>26</Hsp_align-len>
      <Hsp_qseq>AGTGTTGCGGACCTGCGTAGTTTCGA</Hsp_qseq>
      <Hsp_hseq>AGTGTTGCGGACCTGCGTGGTTTCGA</Hsp_hseq>
      <Hsp_midline>|||||||||||||||||| |||||||</Hsp_midline>
    </Hsp>
  </Hit_hsps>
</Hit>
<Hit>
  <Hit_num>101</Hit_num>
  <Hit_id>gi|1469928217|emb|LS997565.1|</Hit_id>
  <Hit_def>Haemonchus contortus, ISE/inbred ISE, WGS project CAVP01000000 data, chromosome: 4</Hit_def>
  <Hit_accession>LS997565</Hit_accession>
  <Hit_len>51826579</Hit_len>
  <Hit_hsps>
    <Hsp>
      <Hsp_num>1</Hsp_num>
      <Hsp_bit-score>43.6655</Hsp_bit-score>
      <Hsp_score>47</Hsp_score>
      <Hsp_evalue>8.35382</Hsp_evalue>
      <Hsp_query-from>116</Hsp_query-from>
      <Hsp_query-to>141</Hsp_query-to>
      <Hsp_hit-from>14933005</Hsp_hit-from>
      <Hsp_hit-to>14932980</Hsp_hit-to>
      <Hsp_query-frame>1</Hsp_query-frame>
      <Hsp_hit-frame>-1</Hsp_hit-frame>
      <Hsp_identity>25</Hsp_identity>
      <Hsp_positive>25</Hsp_positive>
      <Hsp_gaps>0</Hsp_gaps>
      <Hsp_align-len>26</Hsp_align-len>
      <Hsp_qseq>AGTGTTGCGGACCTGCGTAGTTTCGA</Hsp_qseq>
      <Hsp_hseq>AGTGTTGCGGACCTGCGTGGTTTCGA</Hsp_hseq>
      <Hsp_midline>|||||||||||||||||| |||||||</Hsp_midline>
    </Hsp>
  </Hit_hsps>
</Hit>
<Hit>
  <Hit_num>102</Hit_num>
  <Hit_id>gi|1387992375|gb|CP029210.1|</Hit_id>
  <Hit_def>Aquabacterium olei strain NBRC 110486 chromosome, complete genome</Hit_def>
  <Hit_accession>CP029210</Hit_accession>
  <Hit_len>3890087</Hit_len>
  <Hit_hsps>
    <Hsp>
      <Hsp_num>1</Hsp_num>
      <Hsp_bit-score>43.6655</Hsp_bit-score>
      <Hsp_score>47</Hsp_score>
      <Hsp_evalue>8.35382</Hsp_evalue>
      <Hsp_query-from>184</Hsp_query-from>
      <Hsp_query-to>227</Hsp_query-to>
      <Hsp_hit-from>316271</Hsp_hit-from>
      <Hsp_hit-to>316225</Hsp_hit-to>
      <Hsp_query-frame>1</Hsp_query-frame>
      <Hsp_hit-frame>-1</Hsp_hit-frame>
      <Hsp_identity>39</Hsp_identity>
      <Hsp_positive>39</Hsp_positive>
      <Hsp_gaps>3</Hsp_gaps>
      <Hsp_align-len>47</Hsp_align-len>
      <Hsp_qseq>GTAGCGCATCGCAAAGACGCCGA-GGTCACC--CACGCAACCCACAT</Hsp_qseq>
      <Hsp_hseq>GTAGAGCATGGCAAAGACGCCGACGATCAGCAACACGCAACCCAGAT</Hsp_hseq>
      <Hsp_midline>|||| |||| ||||||||||||| | ||| |  ||||||||||| ||</Hsp_midline>
    </Hsp>
  </Hit_hsps>
</Hit>
<Hit>
  <Hit_num>103</Hit_num>
  <Hit_id>gi|209529865|gb|CP001189.1|</Hit_id>
  <Hit_def>Gluconacetobacter diazotrophicus PAl 5, complete genome</Hit_def>
  <Hit_accession>CP001189</Hit_accession>
  <Hit_len>3887492</Hit_len>
  <Hit_hsps>
    <Hsp>
      <Hsp_num>1</Hsp_num>
      <Hsp_bit-score>43.6655</Hsp_bit-score>
      <Hsp_score>47</Hsp_score>
      <Hsp_evalue>8.35382</Hsp_evalue>
      <Hsp_query-from>258</Hsp_query-from>
      <Hsp_query-to>288</Hsp_query-to>
      <Hsp_hit-from>3543436</Hsp_hit-from>
      <Hsp_hit-to>3543466</Hsp_hit-to>
      <Hsp_query-frame>1</Hsp_query-frame>
      <Hsp_hit-frame>1</Hsp_hit-frame>
      <Hsp_identity>28</Hsp_identity>
      <Hsp_positive>28</Hsp_positive>
      <Hsp_gaps>0</Hsp_gaps>
      <Hsp_align-len>31</Hsp_align-len>
      <Hsp_qseq>GCGGGCGGCGAACCGGACATTGTCCGGGACG</Hsp_qseq>
      <Hsp_hseq>GCGGGCGGCGAACCAGCCATTGTCCGTGACG</Hsp_hseq>
      <Hsp_midline>|||||||||||||| | ||||||||| ||||</Hsp_midline>
    </Hsp>
  </Hit_hsps>
</Hit>
<Hit>
  <Hit_num>104</Hit_num>
  <Hit_id>gi|161784420|emb|AM889285.1|</Hit_id>
  <Hit_def>Gluconacetobacter diazotrophicus PAl 5 complete genome</Hit_def>
  <Hit_accession>AM889285</Hit_accession>
  <Hit_len>3944163</Hit_len>
  <Hit_hsps>
    <Hsp>
      <Hsp_num>1</Hsp_num>
      <Hsp_bit-score>43.6655</Hsp_bit-score>
      <Hsp_score>47</Hsp_score>
      <Hsp_evalue>8.35382</Hsp_evalue>
      <Hsp_query-from>258</Hsp_query-from>
      <Hsp_query-to>288</Hsp_query-to>
      <Hsp_hit-from>3227696</Hsp_hit-from>
      <Hsp_hit-to>3227666</Hsp_hit-to>
      <Hsp_query-frame>1</Hsp_query-frame>
      <Hsp_hit-frame>-1</Hsp_hit-frame>
      <Hsp_identity>28</Hsp_identity>
      <Hsp_positive>28</Hsp_positive>
      <Hsp_gaps>0</Hsp_gaps>
      <Hsp_align-len>31</Hsp_align-len>
      <Hsp_qseq>GCGGGCGGCGAACCGGACATTGTCCGGGACG</Hsp_qseq>
      <Hsp_hseq>GCGGGCGGCGAACCAGCCATTGTCCGTGACG</Hsp_hseq>
      <Hsp_midline>|||||||||||||| | ||||||||| ||||</Hsp_midline>
    </Hsp>
  </Hit_hsps>
</Hit>
<Hit>
  <Hit_num>105</Hit_num>
  <Hit_id>gi|1421590619|gb|CP015163.1|</Hit_id>
  <Hit_def>Amycolatopsis albispora strain WP1 chromosome, complete genome</Hit_def>
  <Hit_accession>CP015163</Hit_accession>
  <Hit_len>9121443</Hit_len>
  <Hit_hsps>
    <Hsp>
      <Hsp_num>1</Hsp_num>
      <Hsp_bit-score>42.7638</Hsp_bit-score>
      <Hsp_score>46</Hsp_score>
      <Hsp_evalue>8.35382</Hsp_evalue>
      <Hsp_query-from>59</Hsp_query-from>
      <Hsp_query-to>105</Hsp_query-to>
      <Hsp_hit-from>5803871</Hsp_hit-from>
      <Hsp_hit-to>5803915</Hsp_hit-to>
      <Hsp_query-frame>1</Hsp_query-frame>
      <Hsp_hit-frame>1</Hsp_hit-frame>
      <Hsp_identity>38</Hsp_identity>
      <Hsp_positive>38</Hsp_positive>
      <Hsp_gaps>2</Hsp_gaps>
      <Hsp_align-len>47</Hsp_align-len>
      <Hsp_qseq>AGCTCCTAGCACGGATACCGAGCACCCACGCGGAGCACATGCCGCGG</Hsp_qseq>
      <Hsp_hseq>AGCTCCGTGCGCGGACTCCGGGCACCCACGCGCAGCAC--GCCGCGG</Hsp_hseq>
      <Hsp_midline>||||||  || ||||  ||| ||||||||||| |||||  |||||||</Hsp_midline>
    </Hsp>
  </Hit_hsps>
</Hit>
<Hit>
  <Hit_num>106</Hit_num>
  <Hit_id>gi|1387552972|ref|XM_025044531.1|</Hit_id>
  <Hit_def>PREDICTED: Pteropus alecto citron rho-interacting serine/threonine kinase (CIT), transcript variant X9, mRNA</Hit_def>
  <Hit_accession>XM_025044531</Hit_accession>
  <Hit_len>7472</Hit_len>
  <Hit_hsps>
    <Hsp>
      <Hsp_num>1</Hsp_num>
      <Hsp_bit-score>42.7638</Hsp_bit-score>
      <Hsp_score>46</Hsp_score>
      <Hsp_evalue>8.35382</Hsp_evalue>
      <Hsp_query-from>6</Hsp_query-from>
      <Hsp_query-to>38</Hsp_query-to>
      <Hsp_hit-from>1612</Hsp_hit-from>
      <Hsp_hit-to>1644</Hsp_hit-to>
      <Hsp_query-frame>1</Hsp_query-frame>
      <Hsp_hit-frame>1</Hsp_hit-frame>
      <Hsp_identity>29</Hsp_identity>
      <Hsp_positive>29</Hsp_positive>
      <Hsp_gaps>0</Hsp_gaps>
      <Hsp_align-len>33</Hsp_align-len>
      <Hsp_qseq>AGCTTGGCGAGGCCAAGACCCAGCCGGAAGAGA</Hsp_qseq>
      <Hsp_hseq>AGCTTCGCCAGGCCAAGACCGAGCTGGAAGAGA</Hsp_hseq>
      <Hsp_midline>||||| || ||||||||||| ||| ||||||||</Hsp_midline>
    </Hsp>
  </Hit_hsps>
</Hit>
<Hit>
  <Hit_num>107</Hit_num>
  <Hit_id>gi|1387552971|ref|XM_015586839.2|</Hit_id>
  <Hit_def>PREDICTED: Pteropus alecto citron rho-interacting serine/threonine kinase (CIT), transcript variant X8, mRNA</Hit_def>
  <Hit_accession>XM_015586839</Hit_accession>
  <Hit_len>6253</Hit_len>
  <Hit_hsps>
    <Hsp>
      <Hsp_num>1</Hsp_num>
      <Hsp_bit-score>42.7638</Hsp_bit-score>
      <Hsp_score>46</Hsp_score>
      <Hsp_evalue>8.35382</Hsp_evalue>
      <Hsp_query-from>6</Hsp_query-from>
      <Hsp_query-to>38</Hsp_query-to>
      <Hsp_hit-from>2922</Hsp_hit-from>
      <Hsp_hit-to>2954</Hsp_hit-to>
      <Hsp_query-frame>1</Hsp_query-frame>
      <Hsp_hit-frame>1</Hsp_hit-frame>
      <Hsp_identity>29</Hsp_identity>
      <Hsp_positive>29</Hsp_positive>
      <Hsp_gaps>0</Hsp_gaps>
      <Hsp_align-len>33</Hsp_align-len>
      <Hsp_qseq>AGCTTGGCGAGGCCAAGACCCAGCCGGAAGAGA</Hsp_qseq>
      <Hsp_hseq>AGCTTCGCCAGGCCAAGACCGAGCTGGAAGAGA</Hsp_hseq>
      <Hsp_midline>||||| || ||||||||||| ||| ||||||||</Hsp_midline>
    </Hsp>
  </Hit_hsps>
</Hit>
<Hit>
  <Hit_num>108</Hit_num>
  <Hit_id>gi|1387552969|ref|XM_025044530.1|</Hit_id>
  <Hit_def>PREDICTED: Pteropus alecto citron rho-interacting serine/threonine kinase (CIT), transcript variant X7, mRNA</Hit_def>
  <Hit_accession>XM_025044530</Hit_accession>
  <Hit_len>8325</Hit_len>
  <Hit_hsps>
    <Hsp>
      <Hsp_num>1</Hsp_num>
      <Hsp_bit-score>42.7638</Hsp_bit-score>
      <Hsp_score>46</Hsp_score>
      <Hsp_evalue>8.35382</Hsp_evalue>
      <Hsp_query-from>6</Hsp_query-from>
      <Hsp_query-to>38</Hsp_query-to>
      <Hsp_hit-from>2839</Hsp_hit-from>
      <Hsp_hit-to>2871</Hsp_hit-to>
      <Hsp_query-frame>1</Hsp_query-frame>
      <Hsp_hit-frame>1</Hsp_hit-frame>
      <Hsp_identity>29</Hsp_identity>
      <Hsp_positive>29</Hsp_positive>
      <Hsp_gaps>0</Hsp_gaps>
      <Hsp_align-len>33</Hsp_align-len>
      <Hsp_qseq>AGCTTGGCGAGGCCAAGACCCAGCCGGAAGAGA</Hsp_qseq>
      <Hsp_hseq>AGCTTCGCCAGGCCAAGACCGAGCTGGAAGAGA</Hsp_hseq>
      <Hsp_midline>||||| || ||||||||||| ||| ||||||||</Hsp_midline>
    </Hsp>
  </Hit_hsps>
</Hit>
<Hit>
  <Hit_num>109</Hit_num>
  <Hit_id>gi|1387552967|ref|XM_025044529.1|</Hit_id>
  <Hit_def>PREDICTED: Pteropus alecto citron rho-interacting serine/threonine kinase (CIT), transcript variant X6, mRNA</Hit_def>
  <Hit_accession>XM_025044529</Hit_accession>
  <Hit_len>8728</Hit_len>
  <Hit_hsps>
    <Hsp>
      <Hsp_num>1</Hsp_num>
      <Hsp_bit-score>42.7638</Hsp_bit-score>
      <Hsp_score>46</Hsp_score>
      <Hsp_evalue>8.35382</Hsp_evalue>
      <Hsp_query-from>6</Hsp_query-from>
      <Hsp_query-to>38</Hsp_query-to>
      <Hsp_hit-from>2922</Hsp_hit-from>
      <Hsp_hit-to>2954</Hsp_hit-to>
      <Hsp_query-frame>1</Hsp_query-frame>
      <Hsp_hit-frame>1</Hsp_hit-frame>
      <Hsp_identity>29</Hsp_identity>
      <Hsp_positive>29</Hsp_positive>
      <Hsp_gaps>0</Hsp_gaps>
      <Hsp_align-len>33</Hsp_align-len>
      <Hsp_qseq>AGCTTGGCGAGGCCAAGACCCAGCCGGAAGAGA</Hsp_qseq>
      <Hsp_hseq>AGCTTCGCCAGGCCAAGACCGAGCTGGAAGAGA</Hsp_hseq>
      <Hsp_midline>||||| || ||||||||||| ||| ||||||||</Hsp_midline>
    </Hsp>
  </Hit_hsps>
</Hit>
<Hit>
  <Hit_num>110</Hit_num>
  <Hit_id>gi|1387552966|ref|XM_015586838.2|</Hit_id>
  <Hit_def>PREDICTED: Pteropus alecto citron rho-interacting serine/threonine kinase (CIT), transcript variant X5, mRNA</Hit_def>
  <Hit_accession>XM_015586838</Hit_accession>
  <Hit_len>8737</Hit_len>
  <Hit_hsps>
    <Hsp>
      <Hsp_num>1</Hsp_num>
      <Hsp_bit-score>42.7638</Hsp_bit-score>
      <Hsp_score>46</Hsp_score>
      <Hsp_evalue>8.35382</Hsp_evalue>
      <Hsp_query-from>6</Hsp_query-from>
      <Hsp_query-to>38</Hsp_query-to>
      <Hsp_hit-from>2922</Hsp_hit-from>
      <Hsp_hit-to>2954</Hsp_hit-to>
      <Hsp_query-frame>1</Hsp_query-frame>
      <Hsp_hit-frame>1</Hsp_hit-frame>
      <Hsp_identity>29</Hsp_identity>
      <Hsp_positive>29</Hsp_positive>
      <Hsp_gaps>0</Hsp_gaps>
      <Hsp_align-len>33</Hsp_align-len>
      <Hsp_qseq>AGCTTGGCGAGGCCAAGACCCAGCCGGAAGAGA</Hsp_qseq>
      <Hsp_hseq>AGCTTCGCCAGGCCAAGACCGAGCTGGAAGAGA</Hsp_hseq>
      <Hsp_midline>||||| || ||||||||||| ||| ||||||||</Hsp_midline>
    </Hsp>
  </Hit_hsps>
</Hit>
<Hit>
  <Hit_num>111</Hit_num>
  <Hit_id>gi|1387552965|ref|XM_015586836.2|</Hit_id>
  <Hit_def>PREDICTED: Pteropus alecto citron rho-interacting serine/threonine kinase (CIT), transcript variant X4, mRNA</Hit_def>
  <Hit_accession>XM_015586836</Hit_accession>
  <Hit_len>8737</Hit_len>
  <Hit_hsps>
    <Hsp>
      <Hsp_num>1</Hsp_num>
      <Hsp_bit-score>42.7638</Hsp_bit-score>
      <Hsp_score>46</Hsp_score>
      <Hsp_evalue>8.35382</Hsp_evalue>
      <Hsp_query-from>6</Hsp_query-from>
      <Hsp_query-to>38</Hsp_query-to>
      <Hsp_hit-from>2922</Hsp_hit-from>
      <Hsp_hit-to>2954</Hsp_hit-to>
      <Hsp_query-frame>1</Hsp_query-frame>
      <Hsp_hit-frame>1</Hsp_hit-frame>
      <Hsp_identity>29</Hsp_identity>
      <Hsp_positive>29</Hsp_positive>
      <Hsp_gaps>0</Hsp_gaps>
      <Hsp_align-len>33</Hsp_align-len>
      <Hsp_qseq>AGCTTGGCGAGGCCAAGACCCAGCCGGAAGAGA</Hsp_qseq>
      <Hsp_hseq>AGCTTCGCCAGGCCAAGACCGAGCTGGAAGAGA</Hsp_hseq>
      <Hsp_midline>||||| || ||||||||||| ||| ||||||||</Hsp_midline>
    </Hsp>
  </Hit_hsps>
</Hit>
<Hit>
  <Hit_num>112</Hit_num>
  <Hit_id>gi|1387552964|ref|XM_015586835.2|</Hit_id>
  <Hit_def>PREDICTED: Pteropus alecto citron rho-interacting serine/threonine kinase (CIT), transcript variant X3, mRNA</Hit_def>
  <Hit_accession>XM_015586835</Hit_accession>
  <Hit_len>8755</Hit_len>
  <Hit_hsps>
    <Hsp>
      <Hsp_num>1</Hsp_num>
      <Hsp_bit-score>42.7638</Hsp_bit-score>
      <Hsp_score>46</Hsp_score>
      <Hsp_evalue>8.35382</Hsp_evalue>
      <Hsp_query-from>6</Hsp_query-from>
      <Hsp_query-to>38</Hsp_query-to>
      <Hsp_hit-from>2922</Hsp_hit-from>
      <Hsp_hit-to>2954</Hsp_hit-to>
      <Hsp_query-frame>1</Hsp_query-frame>
      <Hsp_hit-frame>1</Hsp_hit-frame>
      <Hsp_identity>29</Hsp_identity>
      <Hsp_positive>29</Hsp_positive>
      <Hsp_gaps>0</Hsp_gaps>
      <Hsp_align-len>33</Hsp_align-len>
      <Hsp_qseq>AGCTTGGCGAGGCCAAGACCCAGCCGGAAGAGA</Hsp_qseq>
      <Hsp_hseq>AGCTTCGCCAGGCCAAGACCGAGCTGGAAGAGA</Hsp_hseq>
      <Hsp_midline>||||| || ||||||||||| ||| ||||||||</Hsp_midline>
    </Hsp>
  </Hit_hsps>
</Hit>
<Hit>
  <Hit_num>113</Hit_num>
  <Hit_id>gi|1387552963|ref|XM_015586834.2|</Hit_id>
  <Hit_def>PREDICTED: Pteropus alecto citron rho-interacting serine/threonine kinase (CIT), transcript variant X2, mRNA</Hit_def>
  <Hit_accession>XM_015586834</Hit_accession>
  <Hit_len>8779</Hit_len>
  <Hit_hsps>
    <Hsp>
      <Hsp_num>1</Hsp_num>
      <Hsp_bit-score>42.7638</Hsp_bit-score>
      <Hsp_score>46</Hsp_score>
      <Hsp_evalue>8.35382</Hsp_evalue>
      <Hsp_query-from>6</Hsp_query-from>
      <Hsp_query-to>38</Hsp_query-to>
      <Hsp_hit-from>2922</Hsp_hit-from>
      <Hsp_hit-to>2954</Hsp_hit-to>
      <Hsp_query-frame>1</Hsp_query-frame>
      <Hsp_hit-frame>1</Hsp_hit-frame>
      <Hsp_identity>29</Hsp_identity>
      <Hsp_positive>29</Hsp_positive>
      <Hsp_gaps>0</Hsp_gaps>
      <Hsp_align-len>33</Hsp_align-len>
      <Hsp_qseq>AGCTTGGCGAGGCCAAGACCCAGCCGGAAGAGA</Hsp_qseq>
      <Hsp_hseq>AGCTTCGCCAGGCCAAGACCGAGCTGGAAGAGA</Hsp_hseq>
      <Hsp_midline>||||| || ||||||||||| ||| ||||||||</Hsp_midline>
    </Hsp>
  </Hit_hsps>
</Hit>
<Hit>
  <Hit_num>114</Hit_num>
  <Hit_id>gi|1387552962|ref|XM_015586833.2|</Hit_id>
  <Hit_def>PREDICTED: Pteropus alecto citron rho-interacting serine/threonine kinase (CIT), transcript variant X1, mRNA</Hit_def>
  <Hit_accession>XM_015586833</Hit_accession>
  <Hit_len>8782</Hit_len>
  <Hit_hsps>
    <Hsp>
      <Hsp_num>1</Hsp_num>
      <Hsp_bit-score>42.7638</Hsp_bit-score>
      <Hsp_score>46</Hsp_score>
      <Hsp_evalue>8.35382</Hsp_evalue>
      <Hsp_query-from>6</Hsp_query-from>
      <Hsp_query-to>38</Hsp_query-to>
      <Hsp_hit-from>2922</Hsp_hit-from>
      <Hsp_hit-to>2954</Hsp_hit-to>
      <Hsp_query-frame>1</Hsp_query-frame>
      <Hsp_hit-frame>1</Hsp_hit-frame>
      <Hsp_identity>29</Hsp_identity>
      <Hsp_positive>29</Hsp_positive>
      <Hsp_gaps>0</Hsp_gaps>
      <Hsp_align-len>33</Hsp_align-len>
      <Hsp_qseq>AGCTTGGCGAGGCCAAGACCCAGCCGGAAGAGA</Hsp_qseq>
      <Hsp_hseq>AGCTTCGCCAGGCCAAGACCGAGCTGGAAGAGA</Hsp_hseq>
      <Hsp_midline>||||| || ||||||||||| ||| ||||||||</Hsp_midline>
    </Hsp>
  </Hit_hsps>
</Hit>
<Hit>
  <Hit_num>115</Hit_num>
  <Hit_id>gi|1331426728|ref|XM_023528160.1|</Hit_id>
  <Hit_def>PREDICTED: Pteropus vampyrus citron rho-interacting serine/threonine kinase (CIT), mRNA</Hit_def>
  <Hit_accession>XM_023528160</Hit_accession>
  <Hit_len>8403</Hit_len>
  <Hit_hsps>
    <Hsp>
      <Hsp_num>1</Hsp_num>
      <Hsp_bit-score>42.7638</Hsp_bit-score>
      <Hsp_score>46</Hsp_score>
      <Hsp_evalue>8.35382</Hsp_evalue>
      <Hsp_query-from>6</Hsp_query-from>
      <Hsp_query-to>38</Hsp_query-to>
      <Hsp_hit-from>2922</Hsp_hit-from>
      <Hsp_hit-to>2954</Hsp_hit-to>
      <Hsp_query-frame>1</Hsp_query-frame>
      <Hsp_hit-frame>1</Hsp_hit-frame>
      <Hsp_identity>29</Hsp_identity>
      <Hsp_positive>29</Hsp_positive>
      <Hsp_gaps>0</Hsp_gaps>
      <Hsp_align-len>33</Hsp_align-len>
      <Hsp_qseq>AGCTTGGCGAGGCCAAGACCCAGCCGGAAGAGA</Hsp_qseq>
      <Hsp_hseq>AGCTTCGCCAGGCCAAGACCGAGCTGGAAGAGA</Hsp_hseq>
      <Hsp_midline>||||| || ||||||||||| ||| ||||||||</Hsp_midline>
    </Hsp>
  </Hit_hsps>
</Hit>
<Hit>
  <Hit_num>116</Hit_num>
  <Hit_id>gi|920216844|emb|LN877229.1|</Hit_id>
  <Hit_def>Kibdelosporangium sp. MJ126-NF4 complete genome</Hit_def>
  <Hit_accession>LN877229</Hit_accession>
  <Hit_len>12113479</Hit_len>
  <Hit_hsps>
    <Hsp>
      <Hsp_num>1</Hsp_num>
      <Hsp_bit-score>42.7638</Hsp_bit-score>
      <Hsp_score>46</Hsp_score>
      <Hsp_evalue>8.35382</Hsp_evalue>
      <Hsp_query-from>59</Hsp_query-from>
      <Hsp_query-to>105</Hsp_query-to>
      <Hsp_hit-from>6538817</Hsp_hit-from>
      <Hsp_hit-to>6538773</Hsp_hit-to>
      <Hsp_query-frame>1</Hsp_query-frame>
      <Hsp_hit-frame>-1</Hsp_hit-frame>
      <Hsp_identity>38</Hsp_identity>
      <Hsp_positive>38</Hsp_positive>
      <Hsp_gaps>2</Hsp_gaps>
      <Hsp_align-len>47</Hsp_align-len>
      <Hsp_qseq>AGCTCCTAGCACGGATACCGAGCACCCACGCGGAGCACATGCCGCGG</Hsp_qseq>
      <Hsp_hseq>AGCTCCGTGCGCGGACTCCGGGCACCCACGCGCAGCAC--GCCGCGG</Hsp_hseq>
      <Hsp_midline>||||||  || ||||  ||| ||||||||||| |||||  |||||||</Hsp_midline>
    </Hsp>
  </Hit_hsps>
</Hit>
</Iteration_hits>
  <Iteration_stat>
    <Statistics>
      <Statistics_db-num>53863180</Statistics_db-num>
      <Statistics_db-len>239622769785</Statistics_db-len>
      <Statistics_hsp-len>0</Statistics_hsp-len>
      <Statistics_eff-space>0</Statistics_eff-space>
      <Statistics_kappa>0.41</Statistics_kappa>
      <Statistics_lambda>0.625</Statistics_lambda>
      <Statistics_entropy>0.78</Statistics_entropy>
    </Statistics>
  </Iteration_stat>
</Iteration>
</BlastOutput_iterations>
</BlastOutput>
