# Supplementary material for: rboAnalyzer: A Software to Improve Characterization of Non-coding RNAs From Sequence Database Search Output
Source: Front Genet. 2020 Jul 28;11:675. doi: 10.3389/fgene.2020.00675 (PMC7401326; doi:10.3389/fgene.2020.00675)
Supplement: Supplementary file 3 [file Data_Sheet_2.ZIP]

Archive with 5 entries (4 files):
- TR/
- TR/R7P5G0KU015-Alignment.xml
- TR/TR_rboAnalyzer_output_alternative.html
- TR/TR_rboAnalyzer_output_default.html
- TR/telo_rna_query.fasta
