# Supplementary material for: rboAnalyzer: A Software to Improve Characterization of Non-coding RNAs From Sequence Database Search Output
Source: Front Genet. 2020 Jul 28;11:675. doi: 10.3389/fgene.2020.00675 (PMC7401326; doi:10.3389/fgene.2020.00675)
Supplement: Supplementary file 3 [file Data_Sheet_2.ZIP › TR/R7P5G0KU015-Alignment.xml]

<?xml version="1.0"?>
<!DOCTYPE BlastOutput PUBLIC "-//NCBI//NCBI BlastOutput/EN" "http://www.ncbi.nlm.nih.gov/dtd/NCBI_BlastOutput.dtd">
<BlastOutput>
  <BlastOutput_program>blastn</BlastOutput_program>
  <BlastOutput_version>BLASTN 2.9.0+</BlastOutput_version>
  <BlastOutput_reference>Stephen F. Altschul, Thomas L. Madden, Alejandro A. Sch&amp;auml;ffer, Jinghui Zhang, Zheng Zhang, Webb Miller, and David J. Lipman (1997), &quot;Gapped BLAST and PSI-BLAST: a new generation of protein database search programs&quot;, Nucleic Acids Res. 25:3389-3402.</BlastOutput_reference>
  <BlastOutput_db>nr</BlastOutput_db>
  <BlastOutput_query-ID>Query_166979</BlastOutput_query-ID>
  <BlastOutput_query-def>AF221915.1_120-667</BlastOutput_query-def>
  <BlastOutput_query-len>548</BlastOutput_query-len>
  <BlastOutput_param>
    <Parameters>
      <Parameters_expect>10</Parameters_expect>
      <Parameters_sc-match>2</Parameters_sc-match>
      <Parameters_sc-mismatch>-3</Parameters_sc-mismatch>
      <Parameters_gap-open>5</Parameters_gap-open>
      <Parameters_gap-extend>2</Parameters_gap-extend>
      <Parameters_filter>L;m;</Parameters_filter>
    </Parameters>
  </BlastOutput_param>
<BlastOutput_iterations>
<Iteration>
  <Iteration_iter-num>1</Iteration_iter-num>
  <Iteration_query-ID>Query_166979</Iteration_query-ID>
  <Iteration_query-def>AF221915.1_120-667</Iteration_query-def>
  <Iteration_query-len>548</Iteration_query-len>
<Iteration_hits>
<Hit>
  <Hit_num>1</Hit_num>
  <Hit_id>gi|7263082|gb|AF221915.1|AF221915</Hit_id>
  <Hit_def>Rhizoprionodon porosus telomerase RNA gene, sequence</Hit_def>
  <Hit_accession>AF221915</Hit_accession>
  <Hit_len>667</Hit_len>
  <Hit_hsps>
    <Hsp>
      <Hsp_num>1</Hsp_num>
      <Hsp_bit-score>989.532</Hsp_bit-score>
      <Hsp_score>1096</Hsp_score>
      <Hsp_evalue>0</Hsp_evalue>
      <Hsp_query-from>1</Hsp_query-from>
      <Hsp_query-to>548</Hsp_query-to>
      <Hsp_hit-from>120</Hsp_hit-from>
      <Hsp_hit-to>667</Hsp_hit-to>
      <Hsp_query-frame>1</Hsp_query-frame>
      <Hsp_hit-frame>1</Hsp_hit-frame>
      <Hsp_identity>548</Hsp_identity>
      <Hsp_positive>548</Hsp_positive>
      <Hsp_gaps>0</Hsp_gaps>
      <Hsp_align-len>548</Hsp_align-len>
      <Hsp_qseq>TCACATTGCTGCGGGGTGGAGGCGTTTTTAACTAACCCTAATGCAGAGTAAGTGGCTGGGCCTTCCTCACACTGCCTCCCGCTGCGTGAAACCTCGCTGTTTTCTTGGCTAACTTTCAGCGAGGTGAGGCAAGGCGGCAAAAAAAAGTTGGGAGCAGCAACGGCAAGCAAAAAAAAAGTTCCAGCCGAGGCCTCCTCACCACGCGGCCTGGGTCTGAGGGTAACATGGCCCTGCGGGAGAGAGCCAACACGGGGGGGCCCCGGTCCGGCTAACAGGGCAGGAGGTCGGCCCCAATTGCCTCAGGCCCAGCCACTCCGGGCCGCGATCAGCCCGGGCTTTCCCTACTTTGGGGCCCAATGCTGTCGCGAAGAGTTCGGCTCTGTCAGCCCGGCTGGGTCCGGGTGGGGGCCGGCACAGAGGGACACACCGGGCCGGGGCGCCGAGGATAGCTACCGCCCGCAGGGATAGTAAATATCCGTGACCAGTGGCCTCGGTGGCTGCGTCTCCCGGAGCAATGGGACCCGCAAGGCTGCCCTGGTCATACACGC</Hsp_qseq>
      <Hsp_hseq>TCACATTGCTGCGGGGTGGAGGCGTTTTTAACTAACCCTAATGCAGAGTAAGTGGCTGGGCCTTCCTCACACTGCCTCCCGCTGCGTGAAACCTCGCTGTTTTCTTGGCTAACTTTCAGCGAGGTGAGGCAAGGCGGCAAAAAAAAGTTGGGAGCAGCAACGGCAAGCAAAAAAAAAGTTCCAGCCGAGGCCTCCTCACCACGCGGCCTGGGTCTGAGGGTAACATGGCCCTGCGGGAGAGAGCCAACACGGGGGGGCCCCGGTCCGGCTAACAGGGCAGGAGGTCGGCCCCAATTGCCTCAGGCCCAGCCACTCCGGGCCGCGATCAGCCCGGGCTTTCCCTACTTTGGGGCCCAATGCTGTCGCGAAGAGTTCGGCTCTGTCAGCCCGGCTGGGTCCGGGTGGGGGCCGGCACAGAGGGACACACCGGGCCGGGGCGCCGAGGATAGCTACCGCCCGCAGGGATAGTAAATATCCGTGACCAGTGGCCTCGGTGGCTGCGTCTCCCGGAGCAATGGGACCCGCAAGGCTGCCCTGGTCATACACGC</Hsp_hseq>
      <Hsp_midline>||||||||||||||||||||||||||||||||||||||||||||||||||||||||||||||||||||||||||||||||||||||||||||||||||||||||||||||||||||||||||||||||||||||||||||||||||||||||||||||||||||||||||||||||||||||||||||||||||||||||||||||||||||||||||||||||||||||||||||||||||||||||||||||||||||||||||||||||||||||||||||||||||||||||||||||||||||||||||||||||||||||||||||||||||||||||||||||||||||||||||||||||||||||||||||||||||||||||||||||||||||||||||||||||||||||||||||||||||||||||||||||||||||||||||||||||||||||||||||||||||||||||||||||||||||||||||||||||||||||||||||||||||||||||||||||||||||</Hsp_midline>
    </Hsp>
  </Hit_hsps>
</Hit>
<Hit>
  <Hit_num>2</Hit_num>
  <Hit_id>gi|7263100|gb|AF221933.1|AF221933</Hit_id>
  <Hit_def>Mustelus canis telomerase RNA gene, sequence</Hit_def>
  <Hit_accession>AF221933</Hit_accession>
  <Hit_len>679</Hit_len>
  <Hit_hsps>
    <Hsp>
      <Hsp_num>1</Hsp_num>
      <Hsp_bit-score>820.917</Hsp_bit-score>
      <Hsp_score>909</Hsp_score>
      <Hsp_evalue>0</Hsp_evalue>
      <Hsp_query-from>1</Hsp_query-from>
      <Hsp_query-to>546</Hsp_query-to>
      <Hsp_hit-from>121</Hsp_hit-from>
      <Hsp_hit-to>677</Hsp_hit-to>
      <Hsp_query-frame>1</Hsp_query-frame>
      <Hsp_hit-frame>1</Hsp_hit-frame>
      <Hsp_identity>521</Hsp_identity>
      <Hsp_positive>521</Hsp_positive>
      <Hsp_gaps>13</Hsp_gaps>
      <Hsp_align-len>558</Hsp_align-len>
      <Hsp_qseq>TCACATTGCTGCGGGGTGGAGGCGTTTTTAACTAACCCTAATGCAGAGTAAGTGGCTGGGCCTTCCTCACACTGCCTCCCGCTGCGTGAAACCTCGCTGTTTTCTTGGCTAACTTTCAGCGAGGTGAGGCAAGGCGGCAAAAAAAA---GTTGGGAGCAGCAACGGCAAGCAAAAAAAAA-GTTCCAGCCGAGGCCTCCTCACCAC-GCGGCCTGGGTCTGAGGGTAACATGGCCCTGCGGGAGAGAGCCAACACGGGGGGGCCCCGGTCCGGCTAACAGGGCAGGAGGTCGGCCCCAATTGCCTCA--GGCCCAGCCACTCCGGGCCGCGATCAGCCCGGG-CTTTCCCTACT----TTGGGGCCCAATGCTGTCGCGAAGAGTTCGGCTCTGTCAGCCCGGCTGGGTCCGGGTGGGGGCCGGCACAGAGGGACACACCGGGCCGGGGCGCCGAGGATAGCTACCGCCCGCAGGGATAGTAAATATCCGTGACCAGTGGCCTCGGTGGCTGCGTCTCCCGGAGCAATGGGACCCGCAAGGCTGCCCTGGTCATACAC</Hsp_qseq>
      <Hsp_hseq>TCACATTGCTGCGGGGTGGAGGCGATTTTAACTAACCCTAATGCAGAGTAAGTGGCTGGGCCTTCCTCACACTGCCTCCCGCTGCGCGAAACCTCGCTGTTTTCTTGGCTAACTTTCAGCGAGGTGAGGAGAGGCGGCAAAAAAAAAAGGTTGGGAGCAGCAGCGGCAAACAAAAAAAAAAGTTCCAGCCGAGGCCTCCTCACCCCCGCGGCCTGGGTCTGAGGGTAACACGGCCCTGCGGGAGAGAGGCAACACGGGGGC-CCCCGGTCCGGCGAACAGGGCAGGAGGTCGGTCCCAATCGCCTCACAGGCCCAGCCACTCCGGGCCGCGGTCAGCCCGGGGCTTTCCCCCCCACCATGGGGGCCCAATGCTGCCGCGAAGAGTTCGGCTCTGTCAGCCCGGCTGGGCCAGGGTGGGGGCCGGCACAGAGGGACACACCGGGCCGGGGCGCCGGGGATAGCTACCGCCCGCAGGGATAGCAAATATCCGTGACCAGTGGTCTCGGTGGCTGCGTCTCCCGGAGCAATGGGACCCGCAAGGCTGCCCTGGTCATACAC</Hsp_hseq>
      <Hsp_midline>|||||||||||||||||||||||| ||||||||||||||||||||||||||||||||||||||||||||||||||||||||||||| ||||||||||||||||||||||||||||||||||||||||||  |||||||||||||||   ||||||||||||| |||||| |||||||||| ||||||||||||||||||||||| | ||||||||||||||||||||||| ||||||||||||||||| |||||||||||  |||||||||||| |||||||||||||||||| |||||| ||||||  |||||||||||||||||||||| |||||||||| |||||||  |     | |||||||||||||| ||||||||||||||||||||||||||||||||| | ||||||||||||||||||||||||||||||||||||||||||| ||||||||||||||||||||||||| ||||||||||||||||||| |||||||||||||||||||||||||||||||||||||||||||||||||||||||||</Hsp_midline>
    </Hsp>
  </Hit_hsps>
</Hit>
<Hit>
  <Hit_num>3</Hit_num>
  <Hit_id>gi|7263102|gb|AF221935.1|AF221935</Hit_id>
  <Hit_def>Rhinoptera bonasus telomerase RNA gene, sequence</Hit_def>
  <Hit_accession>AF221935</Hit_accession>
  <Hit_len>602</Hit_len>
  <Hit_hsps>
    <Hsp>
      <Hsp_num>1</Hsp_num>
      <Hsp_bit-score>75.2244</Hsp_bit-score>
      <Hsp_score>82</Hsp_score>
      <Hsp_evalue>9.90596e-10</Hsp_evalue>
      <Hsp_query-from>285</Hsp_query-from>
      <Hsp_query-to>396</Hsp_query-to>
      <Hsp_hit-from>366</Hsp_hit-from>
      <Hsp_hit-to>482</Hsp_hit-to>
      <Hsp_query-frame>1</Hsp_query-frame>
      <Hsp_hit-frame>1</Hsp_hit-frame>
      <Hsp_identity>91</Hsp_identity>
      <Hsp_positive>91</Hsp_positive>
      <Hsp_gaps>9</Hsp_gaps>
      <Hsp_align-len>119</Hsp_align-len>
      <Hsp_qseq>TCGGCCCCAA---TTGC-CTCAGGCCCAGCC-ACTCCGGGCCGCGATCAGCCCGGGCTTTCCCTAC--TTTGGGGCCCAATGCTGTCGCGAAGAGTTCGGCTCTGTCAGCCCGGCTGGG</Hsp_qseq>
      <Hsp_hseq>TCGGCCCCCACCTTTGCTCGCATGCCCAGCCGAGTA--GGCCGCGGTCAGCGCCGGCTTCCACGCCAGTGTGGGGCTTGATGCTGTCGCGAAGAGTTCGTCTCTGTCAGCCTGGCAGGG</Hsp_hseq>
      <Hsp_midline>|||||||| |   |||| | || |||||||| | |   ||||||| ||||| | ||||| | |  |  | ||||||   |||||||||||||||||||| ||||||||||| ||| |||</Hsp_midline>
    </Hsp>
    <Hsp>
      <Hsp_num>2</Hsp_num>
      <Hsp_bit-score>61.6992</Hsp_bit-score>
      <Hsp_score>67</Hsp_score>
      <Hsp_evalue>2.18193e-05</Hsp_evalue>
      <Hsp_query-from>84</Hsp_query-from>
      <Hsp_query-to>153</Hsp_query-to>
      <Hsp_hit-from>199</Hsp_hit-from>
      <Hsp_hit-to>265</Hsp_hit-to>
      <Hsp_query-frame>1</Hsp_query-frame>
      <Hsp_hit-frame>1</Hsp_hit-frame>
      <Hsp_identity>58</Hsp_identity>
      <Hsp_positive>58</Hsp_positive>
      <Hsp_gaps>5</Hsp_gaps>
      <Hsp_align-len>71</Hsp_align-len>
      <Hsp_qseq>GCGTGAAACCTCGCTGTTTTCTTGGCTAACTTTCAGCGA-GGTGAGGCAAGGCGGCAAAAAAAAGTTGGGA</Hsp_qseq>
      <Hsp_hseq>GCGGGAGCCCTCGCTGTTTTCTTGGCTAACTTTCAGCGATGGTGA---AAGG-GCCTAGCAAAGGTTGGGA</Hsp_hseq>
      <Hsp_midline>||| ||  ||||||||||||||||||||||||||||||| |||||   |||| | | |  ||| |||||||</Hsp_midline>
    </Hsp>
    <Hsp>
      <Hsp_num>3</Hsp_num>
      <Hsp_bit-score>51.7806</Hsp_bit-score>
      <Hsp_score>56</Hsp_score>
      <Hsp_evalue>0.0113027</Hsp_evalue>
      <Hsp_query-from>498</Hsp_query-from>
      <Hsp_query-to>545</Hsp_query-to>
      <Hsp_hit-from>552</Hsp_hit-from>
      <Hsp_hit-to>599</Hsp_hit-to>
      <Hsp_query-frame>1</Hsp_query-frame>
      <Hsp_hit-frame>1</Hsp_hit-frame>
      <Hsp_identity>40</Hsp_identity>
      <Hsp_positive>40</Hsp_positive>
      <Hsp_gaps>0</Hsp_gaps>
      <Hsp_align-len>48</Hsp_align-len>
      <Hsp_qseq>CTGCGTCTCCCGGAGCAATGGGACCCGCAAGGCTGCCCTGGTCATACA</Hsp_qseq>
      <Hsp_hseq>CTGCATCTCCCAGAGCTGTGGGACCTGCAAATCTGCGCTGGTCATACA</Hsp_hseq>
      <Hsp_midline>|||| |||||| ||||  ||||||| ||||  |||| |||||||||||</Hsp_midline>
    </Hsp>
  </Hit_hsps>
</Hit>
<Hit>
  <Hit_num>4</Hit_num>
  <Hit_id>gi|7263081|gb|AF221914.1|AF221914</Hit_id>
  <Hit_def>Dasyatis sabina telomerase RNA gene, sequence</Hit_def>
  <Hit_accession>AF221914</Hit_accession>
  <Hit_len>589</Hit_len>
  <Hit_hsps>
    <Hsp>
      <Hsp_num>1</Hsp_num>
      <Hsp_bit-score>71.6177</Hsp_bit-score>
      <Hsp_score>78</Hsp_score>
      <Hsp_evalue>1.20679e-08</Hsp_evalue>
      <Hsp_query-from>285</Hsp_query-from>
      <Hsp_query-to>397</Hsp_query-to>
      <Hsp_hit-from>358</Hsp_hit-from>
      <Hsp_hit-to>470</Hsp_hit-to>
      <Hsp_query-frame>1</Hsp_query-frame>
      <Hsp_hit-frame>1</Hsp_hit-frame>
      <Hsp_identity>88</Hsp_identity>
      <Hsp_positive>88</Hsp_positive>
      <Hsp_gaps>6</Hsp_gaps>
      <Hsp_align-len>116</Hsp_align-len>
      <Hsp_qseq>TCGGCCCCAATTGCCTCAGGCCCAGCCACTCCGGGCCGCGATCAGCCCGGGCTTTCC---CTACTTTGGGGCCCAATGCTGTCGCGAAGAGTTCGGCTCTGTCAGCCCGGCTGGGT</Hsp_qseq>
      <Hsp_hseq>TCGGCCCCCCT-GCTGCACGCCCAGCCGTTTAGG-CCGCGGTCAGCGCCGG-TTTCCACGCCAGTGTGGGGCTTGATGCTGTCGCGAAGAGTTCGTCTCTGTTAGCCTGGCAGGGT</Hsp_hseq>
      <Hsp_midline>||||||||  | ||  || ||||||||  |  || ||||| ||||| | || |||||   | | | ||||||   |||||||||||||||||||| |||||| |||| ||| ||||</Hsp_midline>
    </Hsp>
    <Hsp>
      <Hsp_num>2</Hsp_num>
      <Hsp_bit-score>64.4042</Hsp_bit-score>
      <Hsp_score>70</Hsp_score>
      <Hsp_evalue>1.79104e-06</Hsp_evalue>
      <Hsp_query-from>77</Hsp_query-from>
      <Hsp_query-to>122</Hsp_query-to>
      <Hsp_hit-from>183</Hsp_hit-from>
      <Hsp_hit-to>229</Hsp_hit-to>
      <Hsp_query-frame>1</Hsp_query-frame>
      <Hsp_hit-frame>1</Hsp_hit-frame>
      <Hsp_identity>43</Hsp_identity>
      <Hsp_positive>43</Hsp_positive>
      <Hsp_gaps>1</Hsp_gaps>
      <Hsp_align-len>47</Hsp_align-len>
      <Hsp_qseq>TCCCGCTG-CGTGAAACCTCGCTGTTTTCTTGGCTAACTTTCAGCGA</Hsp_qseq>
      <Hsp_hseq>TCCCGCTGTCGGGAGCCCTCGCTGTTTTCTTGGCTAACTTTCAGCGA</Hsp_hseq>
      <Hsp_midline>|||||||| || ||  |||||||||||||||||||||||||||||||</Hsp_midline>
    </Hsp>
    <Hsp>
      <Hsp_num>3</Hsp_num>
      <Hsp_bit-score>51.7806</Hsp_bit-score>
      <Hsp_score>56</Hsp_score>
      <Hsp_evalue>0.0113027</Hsp_evalue>
      <Hsp_query-from>459</Hsp_query-from>
      <Hsp_query-to>545</Hsp_query-to>
      <Hsp_hit-from>498</Hsp_hit-from>
      <Hsp_hit-to>586</Hsp_hit-to>
      <Hsp_query-frame>1</Hsp_query-frame>
      <Hsp_hit-frame>1</Hsp_hit-frame>
      <Hsp_identity>69</Hsp_identity>
      <Hsp_positive>69</Hsp_positive>
      <Hsp_gaps>10</Hsp_gaps>
      <Hsp_align-len>93</Hsp_align-len>
      <Hsp_qseq>GCAGGGATAGTAAATATCCGTGACCAG------TGGCCTCGGTGGCTGCGTCTCCCGGAGCAATGGGACCCGCAAGGCTGCCCTGGTCATACA</Hsp_qseq>
      <Hsp_hseq>GCAGGGAGATTAAATAGCT-TGACCAGACGCTATGGCCT--GTA-CTGCATTTCCCAGAGCTGTGGGACCTGCAAATCTGCGCTGGTCATACA</Hsp_hseq>
      <Hsp_midline>||||||| | |||||| |  |||||||      ||||||  ||  |||| | |||| ||||  ||||||| ||||  |||| |||||||||||</Hsp_midline>
    </Hsp>
  </Hit_hsps>
</Hit>
<Hit>
  <Hit_num>5</Hit_num>
  <Hit_id>gi|1331419701|ref|XM_011380099.2|</Hit_id>
  <Hit_def>PREDICTED: Pteropus vampyrus actin related protein T3 (ACTRT3), mRNA</Hit_def>
  <Hit_accession>XM_011380099</Hit_accession>
  <Hit_len>4991</Hit_len>
  <Hit_hsps>
    <Hsp>
      <Hsp_num>1</Hsp_num>
      <Hsp_bit-score>66.2076</Hsp_bit-score>
      <Hsp_score>72</Hsp_score>
      <Hsp_evalue>5.13141e-07</Hsp_evalue>
      <Hsp_query-from>318</Hsp_query-from>
      <Hsp_query-to>410</Hsp_query-to>
      <Hsp_hit-from>4800</Hsp_hit-from>
      <Hsp_hit-to>4886</Hsp_hit-to>
      <Hsp_query-frame>1</Hsp_query-frame>
      <Hsp_hit-frame>1</Hsp_hit-frame>
      <Hsp_identity>72</Hsp_identity>
      <Hsp_positive>72</Hsp_positive>
      <Hsp_gaps>6</Hsp_gaps>
      <Hsp_align-len>93</Hsp_align-len>
      <Hsp_qseq>GGCCGCGATCAGCCCGGGCTTTCCCTACTTTGGGGCCCAATGCTGTCGCGAAGAGTTCGGCTCTGTCAGCCCGGCTGGGTCCGGGTGGGGGCC</Hsp_qseq>
      <Hsp_hseq>GGCCGCGGTCGGCCCGGGACTTCTC--CGGAGGTGCCCAATGCCGCCGCGAAGAGTTGGGCTCTGTCAGCC--GCGGGTTCC--TTGGGGGCC</Hsp_hseq>
      <Hsp_midline>||||||| || |||||||  ||| |  |   || ||||||||| | ||||||||||| |||||||||||||  || || |||   ||||||||</Hsp_midline>
    </Hsp>
  </Hit_hsps>
</Hit>
<Hit>
  <Hit_num>6</Hit_num>
  <Hit_id>gi|169313597|gb|EU486822.1|</Hit_id>
  <Hit_def>Equus asinus telomerase RNA gene, complete sequence &gt;gi|169313599|gb|EU486824.1| Equus grevyi telomerase RNA gene, complete sequence</Hit_def>
  <Hit_accession>EU486822</Hit_accession>
  <Hit_len>443</Hit_len>
  <Hit_hsps>
    <Hsp>
      <Hsp_num>1</Hsp_num>
      <Hsp_bit-score>64.4042</Hsp_bit-score>
      <Hsp_score>70</Hsp_score>
      <Hsp_evalue>1.79104e-06</Hsp_evalue>
      <Hsp_query-from>318</Hsp_query-from>
      <Hsp_query-to>402</Hsp_query-to>
      <Hsp_hit-from>253</Hsp_hit-from>
      <Hsp_hit-to>336</Hsp_hit-to>
      <Hsp_query-frame>1</Hsp_query-frame>
      <Hsp_hit-frame>1</Hsp_hit-frame>
      <Hsp_identity>67</Hsp_identity>
      <Hsp_positive>67</Hsp_positive>
      <Hsp_gaps>3</Hsp_gaps>
      <Hsp_align-len>86</Hsp_align-len>
      <Hsp_qseq>GGCCGCGATCAGCCCGGGCTTTCCCTACTTTGGGGCCCAATGCTGTCGCGAAGAGTTCGGCTCTGTCAGCC-CGGCTGGGTCCGGG</Hsp_qseq>
      <Hsp_hseq>GGCCGCGGTCGGCCCGGGGCTTCTC--CGGAGGCGCCCAATGCCGCCGCGAAGAGTTGGGCTCTGTCAGCCGCGGGTGCCTCGGGG</Hsp_hseq>
      <Hsp_midline>||||||| || |||||||  ||| |  |   || ||||||||| | ||||||||||| ||||||||||||| ||| ||  || |||</Hsp_midline>
    </Hsp>
  </Hit_hsps>
</Hit>
<Hit>
  <Hit_num>7</Hit_num>
  <Hit_id>gi|7263092|gb|AF221925.1|AF221925</Hit_id>
  <Hit_def>Equus caballus telomerase RNA gene, sequence</Hit_def>
  <Hit_accession>AF221925</Hit_accession>
  <Hit_len>540</Hit_len>
  <Hit_hsps>
    <Hsp>
      <Hsp_num>1</Hsp_num>
      <Hsp_bit-score>64.4042</Hsp_bit-score>
      <Hsp_score>70</Hsp_score>
      <Hsp_evalue>1.79104e-06</Hsp_evalue>
      <Hsp_query-from>318</Hsp_query-from>
      <Hsp_query-to>402</Hsp_query-to>
      <Hsp_hit-from>350</Hsp_hit-from>
      <Hsp_hit-to>433</Hsp_hit-to>
      <Hsp_query-frame>1</Hsp_query-frame>
      <Hsp_hit-frame>1</Hsp_hit-frame>
      <Hsp_identity>67</Hsp_identity>
      <Hsp_positive>67</Hsp_positive>
      <Hsp_gaps>3</Hsp_gaps>
      <Hsp_align-len>86</Hsp_align-len>
      <Hsp_qseq>GGCCGCGATCAGCCCGGGCTTTCCCTACTTTGGGGCCCAATGCTGTCGCGAAGAGTTCGGCTCTGTCAGCC-CGGCTGGGTCCGGG</Hsp_qseq>
      <Hsp_hseq>GGCCGCGGTCGGCCCGGGGCTTCTC--CGGAGGCGCCCAATGCCGCCGCGAAGAGTTGGGCTCTGTCAGCCGCGGGTGCCTCGGGG</Hsp_hseq>
      <Hsp_midline>||||||| || |||||||  ||| |  |   || ||||||||| | ||||||||||| ||||||||||||| ||| ||  || |||</Hsp_midline>
    </Hsp>
  </Hit_hsps>
</Hit>
<Hit>
  <Hit_num>8</Hit_num>
  <Hit_id>gi|57164986|gb|AY833720.1|</Hit_id>
  <Hit_def>Canis familiaris telomerase RNA (TR) gene, partial sequence</Hit_def>
  <Hit_accession>AY833720</Hit_accession>
  <Hit_len>290</Hit_len>
  <Hit_hsps>
    <Hsp>
      <Hsp_num>1</Hsp_num>
      <Hsp_bit-score>63.5025</Hsp_bit-score>
      <Hsp_score>69</Hsp_score>
      <Hsp_evalue>6.25134e-06</Hsp_evalue>
      <Hsp_query-from>318</Hsp_query-from>
      <Hsp_query-to>411</Hsp_query-to>
      <Hsp_hit-from>155</Hsp_hit-from>
      <Hsp_hit-to>242</Hsp_hit-to>
      <Hsp_query-frame>1</Hsp_query-frame>
      <Hsp_hit-frame>1</Hsp_hit-frame>
      <Hsp_identity>72</Hsp_identity>
      <Hsp_positive>72</Hsp_positive>
      <Hsp_gaps>6</Hsp_gaps>
      <Hsp_align-len>94</Hsp_align-len>
      <Hsp_qseq>GGCCGCGATCAGCCCGGGCTTTCCCTACTTTGGGGCCCAATGCTGTCGCGAAGAGTTCGGCTCTGTCAGCCCGGCTGGGTCCGGGTGGGGGCCG</Hsp_qseq>
      <Hsp_hseq>GGCCGCGGCCGGCCCGGGGCTTCTC--CGGAGGCGCCCACTGCCGTCGCGAAGAGTTGGGCTCTGTCAGCC--GC--GGGCCGCCTGGGGGCCG</Hsp_hseq>
      <Hsp_midline>|||||||  | |||||||  ||| |  |   || ||||| ||| ||||||||||||| |||||||||||||  ||  || |||  |||||||||</Hsp_midline>
    </Hsp>
  </Hit_hsps>
</Hit>
<Hit>
  <Hit_num>9</Hit_num>
  <Hit_id>gi|7263085|gb|AF221918.1|AF221918</Hit_id>
  <Hit_def>Oryctolagus cuniculus telomerase RNA gene, sequence</Hit_def>
  <Hit_accession>AF221918</Hit_accession>
  <Hit_len>547</Hit_len>
  <Hit_hsps>
    <Hsp>
      <Hsp_num>1</Hsp_num>
      <Hsp_bit-score>63.5025</Hsp_bit-score>
      <Hsp_score>69</Hsp_score>
      <Hsp_evalue>6.25134e-06</Hsp_evalue>
      <Hsp_query-from>318</Hsp_query-from>
      <Hsp_query-to>388</Hsp_query-to>
      <Hsp_hit-from>349</Hsp_hit-from>
      <Hsp_hit-to>417</Hsp_hit-to>
      <Hsp_query-frame>1</Hsp_query-frame>
      <Hsp_hit-frame>1</Hsp_hit-frame>
      <Hsp_identity>57</Hsp_identity>
      <Hsp_positive>57</Hsp_positive>
      <Hsp_gaps>2</Hsp_gaps>
      <Hsp_align-len>71</Hsp_align-len>
      <Hsp_qseq>GGCCGCGATCAGCCCGGGCTTTCCCTACTTTGGGGCCCAATGCTGTCGCGAAGAGTTCGGCTCTGTCAGCC</Hsp_qseq>
      <Hsp_hseq>GGCCGCGGTCGGCCCGGGGCTTCTC--CGGAGGTGCCCAATGCCGCCGCGAAGAGTTAGGCTCTGTCAGCC</Hsp_hseq>
      <Hsp_midline>||||||| || |||||||  ||| |  |   || ||||||||| | ||||||||||| |||||||||||||</Hsp_midline>
    </Hsp>
  </Hit_hsps>
</Hit>
<Hit>
  <Hit_num>10</Hit_num>
  <Hit_id>gi|7263077|gb|AF221910.1|AF221910</Hit_id>
  <Hit_def>Typhlonectes natans telomerase RNA gene, sequence</Hit_def>
  <Hit_accession>AF221910</Hit_accession>
  <Hit_len>554</Hit_len>
  <Hit_hsps>
    <Hsp>
      <Hsp_num>1</Hsp_num>
      <Hsp_bit-score>62.6008</Hsp_bit-score>
      <Hsp_score>68</Hsp_score>
      <Hsp_evalue>6.25134e-06</Hsp_evalue>
      <Hsp_query-from>318</Hsp_query-from>
      <Hsp_query-to>388</Hsp_query-to>
      <Hsp_hit-from>351</Hsp_hit-from>
      <Hsp_hit-to>423</Hsp_hit-to>
      <Hsp_query-frame>1</Hsp_query-frame>
      <Hsp_hit-frame>1</Hsp_hit-frame>
      <Hsp_identity>58</Hsp_identity>
      <Hsp_positive>58</Hsp_positive>
      <Hsp_gaps>2</Hsp_gaps>
      <Hsp_align-len>73</Hsp_align-len>
      <Hsp_qseq>GGCCGCGATCAGCCCGGGC--TTTCCCTACTTTGGGGCCCAATGCTGTCGCGAAGAGTTCGGCTCTGTCAGCC</Hsp_qseq>
      <Hsp_hseq>GGCCGCGGTCAGTCCGGGCCCTTGCTCTGGCATGAGGTCCATTGCTGCCGCGAAGAGTTCGTCTCTGTCAGCC</Hsp_hseq>
      <Hsp_midline>||||||| |||| ||||||  || | ||    || || ||| ||||| ||||||||||||| |||||||||||</Hsp_midline>
    </Hsp>
    <Hsp>
      <Hsp_num>2</Hsp_num>
      <Hsp_bit-score>49.9773</Hsp_bit-score>
      <Hsp_score>54</Hsp_score>
      <Hsp_evalue>0.0394503</Hsp_evalue>
      <Hsp_query-from>93</Hsp_query-from>
      <Hsp_query-to>129</Hsp_query-to>
      <Hsp_hit-from>187</Hsp_hit-from>
      <Hsp_hit-to>223</Hsp_hit-to>
      <Hsp_query-frame>1</Hsp_query-frame>
      <Hsp_hit-frame>1</Hsp_hit-frame>
      <Hsp_identity>33</Hsp_identity>
      <Hsp_positive>33</Hsp_positive>
      <Hsp_gaps>0</Hsp_gaps>
      <Hsp_align-len>37</Hsp_align-len>
      <Hsp_qseq>CTCGCTGTTTTCTTGGCTAACTTTCAGCGAGGTGAGG</Hsp_qseq>
      <Hsp_hseq>CTCGCTGTTTTGCTGGCTAACTTTCAGCGAGCAGAGG</Hsp_hseq>
      <Hsp_midline>|||||||||||  ||||||||||||||||||  ||||</Hsp_midline>
    </Hsp>
  </Hit_hsps>
</Hit>
<Hit>
  <Hit_num>11</Hit_num>
  <Hit_id>gi|7263106|gb|AF221939.1|AF221939</Hit_id>
  <Hit_def>Felis catus telomerase RNA gene, sequence</Hit_def>
  <Hit_accession>AF221939</Hit_accession>
  <Hit_len>544</Hit_len>
  <Hit_hsps>
    <Hsp>
      <Hsp_num>1</Hsp_num>
      <Hsp_bit-score>61.6992</Hsp_bit-score>
      <Hsp_score>67</Hsp_score>
      <Hsp_evalue>2.18193e-05</Hsp_evalue>
      <Hsp_query-from>318</Hsp_query-from>
      <Hsp_query-to>411</Hsp_query-to>
      <Hsp_hit-from>351</Hsp_hit-from>
      <Hsp_hit-to>440</Hsp_hit-to>
      <Hsp_query-frame>1</Hsp_query-frame>
      <Hsp_hit-frame>1</Hsp_hit-frame>
      <Hsp_identity>71</Hsp_identity>
      <Hsp_positive>71</Hsp_positive>
      <Hsp_gaps>4</Hsp_gaps>
      <Hsp_align-len>94</Hsp_align-len>
      <Hsp_qseq>GGCCGCGATCAGCCCGGGCTTTCCCTACTTTGGGGCCCAATGCTGTCGCGAAGAGTTCGGCTCTGTCAGCCCGGCTGGGTCCGGGTGGGGGCCG</Hsp_qseq>
      <Hsp_hseq>GGCCGCGGTCGGCCCGGGGCTTCTC--CGGAGGCACCCATTGCCGTCGCGAAGAGTTGGGCTCTGTCAGCC--GCGGGTCCCTTGGGGGGGCCG</Hsp_hseq>
      <Hsp_midline>||||||| || |||||||  ||| |  |   ||  |||| ||| ||||||||||||| |||||||||||||  || ||  ||  | ||||||||</Hsp_midline>
    </Hsp>
  </Hit_hsps>
</Hit>
<Hit>
  <Hit_num>12</Hit_num>
  <Hit_id>gi|7263094|gb|AF221927.1|AF221927</Hit_id>
  <Hit_def>Herpele squalostoma telomerase RNA gene, sequence</Hit_def>
  <Hit_accession>AF221927</Hit_accession>
  <Hit_len>556</Hit_len>
  <Hit_hsps>
    <Hsp>
      <Hsp_num>1</Hsp_num>
      <Hsp_bit-score>61.6992</Hsp_bit-score>
      <Hsp_score>67</Hsp_score>
      <Hsp_evalue>2.18193e-05</Hsp_evalue>
      <Hsp_query-from>315</Hsp_query-from>
      <Hsp_query-to>382</Hsp_query-to>
      <Hsp_hit-from>349</Hsp_hit-from>
      <Hsp_hit-to>418</Hsp_hit-to>
      <Hsp_query-frame>1</Hsp_query-frame>
      <Hsp_hit-frame>1</Hsp_hit-frame>
      <Hsp_identity>56</Hsp_identity>
      <Hsp_positive>56</Hsp_positive>
      <Hsp_gaps>2</Hsp_gaps>
      <Hsp_align-len>70</Hsp_align-len>
      <Hsp_qseq>CCGGGCCGCGATCAGCCCGGGCTTT--CCCTACTTTGGGGCCCAATGCTGTCGCGAAGAGTTCGGCTCTG</Hsp_qseq>
      <Hsp_hseq>CCAGGCCGCGGTCAGCCCGGGCCCTGGCTCTGCTAGGGCGTCCAATGCTGCCGCGAAGAGTTCGTCTCTG</Hsp_hseq>
      <Hsp_midline>|| ||||||| |||||||||||  |  | || ||  || | ||||||||| ||||||||||||| |||||</Hsp_midline>
    </Hsp>
    <Hsp>
      <Hsp_num>2</Hsp_num>
      <Hsp_bit-score>48.1739</Hsp_bit-score>
      <Hsp_score>52</Hsp_score>
      <Hsp_evalue>0.137695</Hsp_evalue>
      <Hsp_query-from>93</Hsp_query-from>
      <Hsp_query-to>123</Hsp_query-to>
      <Hsp_hit-from>186</Hsp_hit-from>
      <Hsp_hit-to>216</Hsp_hit-to>
      <Hsp_query-frame>1</Hsp_query-frame>
      <Hsp_hit-frame>1</Hsp_hit-frame>
      <Hsp_identity>29</Hsp_identity>
      <Hsp_positive>29</Hsp_positive>
      <Hsp_gaps>0</Hsp_gaps>
      <Hsp_align-len>31</Hsp_align-len>
      <Hsp_qseq>CTCGCTGTTTTCTTGGCTAACTTTCAGCGAG</Hsp_qseq>
      <Hsp_hseq>CTCGCTGTTTTTCTGGCTAACTTTCAGCGAG</Hsp_hseq>
      <Hsp_midline>|||||||||||  ||||||||||||||||||</Hsp_midline>
    </Hsp>
  </Hit_hsps>
</Hit>
<Hit>
  <Hit_num>13</Hit_num>
  <Hit_id>gi|1561575709|ref|XR_334786.3|</Hit_id>
  <Hit_def>PREDICTED: Tupaia chinensis uncharacterized LOC102488102 (LOC102488102), ncRNA</Hit_def>
  <Hit_accession>XR_334786</Hit_accession>
  <Hit_len>1020</Hit_len>
  <Hit_hsps>
    <Hsp>
      <Hsp_num>1</Hsp_num>
      <Hsp_bit-score>59.8958</Hsp_bit-score>
      <Hsp_score>65</Hsp_score>
      <Hsp_evalue>7.61569e-05</Hsp_evalue>
      <Hsp_query-from>318</Hsp_query-from>
      <Hsp_query-to>412</Hsp_query-to>
      <Hsp_hit-from>305</Hsp_hit-from>
      <Hsp_hit-to>394</Hsp_hit-to>
      <Hsp_query-frame>1</Hsp_query-frame>
      <Hsp_hit-frame>1</Hsp_hit-frame>
      <Hsp_identity>72</Hsp_identity>
      <Hsp_positive>72</Hsp_positive>
      <Hsp_gaps>5</Hsp_gaps>
      <Hsp_align-len>95</Hsp_align-len>
      <Hsp_qseq>GGCCGCGATCAGCCCGGGCTTTCCCTACTTTGGGGCCCAATGCTGTCGCGAAGAGTTCGGCTCTGTCAGCCCGGCTGGGTCCGGGTGGGGGCCGG</Hsp_qseq>
      <Hsp_hseq>GGCCGCGGTCGGCCCGGGGCTTCTC--CGGAGGTGCCCATTGCCGCCGCGAAGAGTTAGGCTCTGTCAGCC--GCGGGCTCTCGG-GGGGCCCGG</Hsp_hseq>
      <Hsp_midline>||||||| || |||||||  ||| |  |   || ||||| ||| | ||||||||||| |||||||||||||  || || ||  || |||| ||||</Hsp_midline>
    </Hsp>
  </Hit_hsps>
</Hit>
<Hit>
  <Hit_num>14</Hit_num>
  <Hit_id>gi|299758398|ref|NR_033817.1|</Hit_id>
  <Hit_def>Callithrix jacchus telomerase RNA component (TERC), telomerase RNA</Hit_def>
  <Hit_accession>NR_033817</Hit_accession>
  <Hit_len>453</Hit_len>
  <Hit_hsps>
    <Hsp>
      <Hsp_num>1</Hsp_num>
      <Hsp_bit-score>59.8958</Hsp_bit-score>
      <Hsp_score>65</Hsp_score>
      <Hsp_evalue>7.61569e-05</Hsp_evalue>
      <Hsp_query-from>318</Hsp_query-from>
      <Hsp_query-to>402</Hsp_query-to>
      <Hsp_hit-from>252</Hsp_hit-from>
      <Hsp_hit-to>335</Hsp_hit-to>
      <Hsp_query-frame>1</Hsp_query-frame>
      <Hsp_hit-frame>1</Hsp_hit-frame>
      <Hsp_identity>66</Hsp_identity>
      <Hsp_positive>66</Hsp_positive>
      <Hsp_gaps>3</Hsp_gaps>
      <Hsp_align-len>86</Hsp_align-len>
      <Hsp_qseq>GGCCGCGATCAGCCCGGGCTTTCCCTACTTTGGGGCCCAATGCTGTCGCGAAGAGTTCGGCTCTGTCAGCC-CGGCTGGGTCCGGG</Hsp_qseq>
      <Hsp_hseq>GGCCGCGGTCGGCCCGGGGCTTCTC--CGGAGGCGCCCATTGCCGCCGCGAAGAGTTGGGCTCTGTCAGCCGCGGGTGTCTCGGGG</Hsp_hseq>
      <Hsp_midline>||||||| || |||||||  ||| |  |   || ||||| ||| | ||||||||||| ||||||||||||| ||| ||  || |||</Hsp_midline>
    </Hsp>
  </Hit_hsps>
</Hit>
<Hit>
  <Hit_num>15</Hit_num>
  <Hit_id>gi|169313598|gb|EU486823.1|</Hit_id>
  <Hit_def>Equus burchellii telomerase RNA gene, complete sequence</Hit_def>
  <Hit_accession>EU486823</Hit_accession>
  <Hit_len>443</Hit_len>
  <Hit_hsps>
    <Hsp>
      <Hsp_num>1</Hsp_num>
      <Hsp_bit-score>59.8958</Hsp_bit-score>
      <Hsp_score>65</Hsp_score>
      <Hsp_evalue>7.61569e-05</Hsp_evalue>
      <Hsp_query-from>318</Hsp_query-from>
      <Hsp_query-to>402</Hsp_query-to>
      <Hsp_hit-from>253</Hsp_hit-from>
      <Hsp_hit-to>336</Hsp_hit-to>
      <Hsp_query-frame>1</Hsp_query-frame>
      <Hsp_hit-frame>1</Hsp_hit-frame>
      <Hsp_identity>66</Hsp_identity>
      <Hsp_positive>66</Hsp_positive>
      <Hsp_gaps>3</Hsp_gaps>
      <Hsp_align-len>86</Hsp_align-len>
      <Hsp_qseq>GGCCGCGATCAGCCCGGGCTTTCCCTACTTTGGGGCCCAATGCTGTCGCGAAGAGTTCGGCTCTGTCAGCC-CGGCTGGGTCCGGG</Hsp_qseq>
      <Hsp_hseq>GGCCGCGGTCGGCCCGGGGCTTCTC--CGGAGGCGCCCAGTGCCGCCGCGAAGAGTTGGGCTCTGTCAGCCGCGGGTGCCTCGGGG</Hsp_hseq>
      <Hsp_midline>||||||| || |||||||  ||| |  |   || ||||| ||| | ||||||||||| ||||||||||||| ||| ||  || |||</Hsp_midline>
    </Hsp>
  </Hit_hsps>
</Hit>
<Hit>
  <Hit_num>16</Hit_num>
  <Hit_id>gi|7263098|gb|AF221931.1|AF221931</Hit_id>
  <Hit_def>Mustela putorius furo telomerase RNA gene, sequence</Hit_def>
  <Hit_accession>AF221931</Hit_accession>
  <Hit_len>541</Hit_len>
  <Hit_hsps>
    <Hsp>
      <Hsp_num>1</Hsp_num>
      <Hsp_bit-score>58.9941</Hsp_bit-score>
      <Hsp_score>64</Hsp_score>
      <Hsp_evalue>7.61569e-05</Hsp_evalue>
      <Hsp_query-from>318</Hsp_query-from>
      <Hsp_query-to>388</Hsp_query-to>
      <Hsp_hit-from>351</Hsp_hit-from>
      <Hsp_hit-to>419</Hsp_hit-to>
      <Hsp_query-frame>1</Hsp_query-frame>
      <Hsp_hit-frame>1</Hsp_hit-frame>
      <Hsp_identity>56</Hsp_identity>
      <Hsp_positive>56</Hsp_positive>
      <Hsp_gaps>2</Hsp_gaps>
      <Hsp_align-len>71</Hsp_align-len>
      <Hsp_qseq>GGCCGCGATCAGCCCGGGCTTTCCCTACTTTGGGGCCCAATGCTGTCGCGAAGAGTTCGGCTCTGTCAGCC</Hsp_qseq>
      <Hsp_hseq>GGCCGCGGTCGGCCCGGGGCTTCTC--CGGAGGCACCCATTGCCGTCGCGAAGAGTTGGGCTCTGTCAGCC</Hsp_hseq>
      <Hsp_midline>||||||| || |||||||  ||| |  |   ||  |||| ||| ||||||||||||| |||||||||||||</Hsp_midline>
    </Hsp>
  </Hit_hsps>
</Hit>
<Hit>
  <Hit_num>17</Hit_num>
  <Hit_id>gi|7263087|gb|AF221920.1|AF221920</Hit_id>
  <Hit_def>Sus scrofa telomerase RNA gene, sequence</Hit_def>
  <Hit_accession>AF221920</Hit_accession>
  <Hit_len>541</Hit_len>
  <Hit_hsps>
    <Hsp>
      <Hsp_num>1</Hsp_num>
      <Hsp_bit-score>58.9941</Hsp_bit-score>
      <Hsp_score>64</Hsp_score>
      <Hsp_evalue>7.61569e-05</Hsp_evalue>
      <Hsp_query-from>318</Hsp_query-from>
      <Hsp_query-to>388</Hsp_query-to>
      <Hsp_hit-from>352</Hsp_hit-from>
      <Hsp_hit-to>420</Hsp_hit-to>
      <Hsp_query-frame>1</Hsp_query-frame>
      <Hsp_hit-frame>1</Hsp_hit-frame>
      <Hsp_identity>56</Hsp_identity>
      <Hsp_positive>56</Hsp_positive>
      <Hsp_gaps>2</Hsp_gaps>
      <Hsp_align-len>71</Hsp_align-len>
      <Hsp_qseq>GGCCGCGATCAGCCCGGGCTTTCCCTACTTTGGGGCCCAATGCTGTCGCGAAGAGTTCGGCTCTGTCAGCC</Hsp_qseq>
      <Hsp_hseq>GGCCGCGGTCGGCCCGGGGCTTCTC--CGGAGGCGCCCATTGCCGCCGCGAAGAGTTGGGCTCTGTCAGCC</Hsp_hseq>
      <Hsp_midline>||||||| || |||||||  ||| |  |   || ||||| ||| | ||||||||||| |||||||||||||</Hsp_midline>
    </Hsp>
  </Hit_hsps>
</Hit>
<Hit>
  <Hit_num>18</Hit_num>
  <Hit_id>gi|7263084|gb|AF221917.1|AF221917</Hit_id>
  <Hit_def>Procyon lotor telomerase RNA gene, sequence</Hit_def>
  <Hit_accession>AF221917</Hit_accession>
  <Hit_len>542</Hit_len>
  <Hit_hsps>
    <Hsp>
      <Hsp_num>1</Hsp_num>
      <Hsp_bit-score>58.9941</Hsp_bit-score>
      <Hsp_score>64</Hsp_score>
      <Hsp_evalue>7.61569e-05</Hsp_evalue>
      <Hsp_query-from>318</Hsp_query-from>
      <Hsp_query-to>388</Hsp_query-to>
      <Hsp_hit-from>351</Hsp_hit-from>
      <Hsp_hit-to>419</Hsp_hit-to>
      <Hsp_query-frame>1</Hsp_query-frame>
      <Hsp_hit-frame>1</Hsp_hit-frame>
      <Hsp_identity>56</Hsp_identity>
      <Hsp_positive>56</Hsp_positive>
      <Hsp_gaps>2</Hsp_gaps>
      <Hsp_align-len>71</Hsp_align-len>
      <Hsp_qseq>GGCCGCGATCAGCCCGGGCTTTCCCTACTTTGGGGCCCAATGCTGTCGCGAAGAGTTCGGCTCTGTCAGCC</Hsp_qseq>
      <Hsp_hseq>GGCCGCGGTCGGCCCGGGGCTTCTC--CGGAGGCACCCATTGCCGTCGCGAAGAGTTGGGCTCTGTCAGCC</Hsp_hseq>
      <Hsp_midline>||||||| || |||||||  ||| |  |   ||  |||| ||| ||||||||||||| |||||||||||||</Hsp_midline>
    </Hsp>
  </Hit_hsps>
</Hit>
<Hit>
  <Hit_num>19</Hit_num>
  <Hit_id>gi|7263079|gb|AF221912.1|AF221912</Hit_id>
  <Hit_def>Tupaia glis belangeri telomerase RNA gene, sequence</Hit_def>
  <Hit_accession>AF221912</Hit_accession>
  <Hit_len>564</Hit_len>
  <Hit_hsps>
    <Hsp>
      <Hsp_num>1</Hsp_num>
      <Hsp_bit-score>58.9941</Hsp_bit-score>
      <Hsp_score>64</Hsp_score>
      <Hsp_evalue>7.61569e-05</Hsp_evalue>
      <Hsp_query-from>318</Hsp_query-from>
      <Hsp_query-to>388</Hsp_query-to>
      <Hsp_hit-from>365</Hsp_hit-from>
      <Hsp_hit-to>433</Hsp_hit-to>
      <Hsp_query-frame>1</Hsp_query-frame>
      <Hsp_hit-frame>1</Hsp_hit-frame>
      <Hsp_identity>56</Hsp_identity>
      <Hsp_positive>56</Hsp_positive>
      <Hsp_gaps>2</Hsp_gaps>
      <Hsp_align-len>71</Hsp_align-len>
      <Hsp_qseq>GGCCGCGATCAGCCCGGGCTTTCCCTACTTTGGGGCCCAATGCTGTCGCGAAGAGTTCGGCTCTGTCAGCC</Hsp_qseq>
      <Hsp_hseq>GGCCGCGGTCGGCCCGGGGCTTCTC--CGGAGGTGCCCATTGCCGCCGCGAAGAGTTAGGCTCTGTCAGCC</Hsp_hseq>
      <Hsp_midline>||||||| || |||||||  ||| |  |   || ||||| ||| | ||||||||||| |||||||||||||</Hsp_midline>
    </Hsp>
  </Hit_hsps>
</Hit>
<Hit>
  <Hit_num>20</Hit_num>
  <Hit_id>gi|7263073|gb|AF221906.1|AF221906</Hit_id>
  <Hit_def>Dasypus novemcinctus telomerase RNA gene, sequence</Hit_def>
  <Hit_accession>AF221906</Hit_accession>
  <Hit_len>545</Hit_len>
  <Hit_hsps>
    <Hsp>
      <Hsp_num>1</Hsp_num>
      <Hsp_bit-score>58.9941</Hsp_bit-score>
      <Hsp_score>64</Hsp_score>
      <Hsp_evalue>7.61569e-05</Hsp_evalue>
      <Hsp_query-from>318</Hsp_query-from>
      <Hsp_query-to>388</Hsp_query-to>
      <Hsp_hit-from>348</Hsp_hit-from>
      <Hsp_hit-to>416</Hsp_hit-to>
      <Hsp_query-frame>1</Hsp_query-frame>
      <Hsp_hit-frame>1</Hsp_hit-frame>
      <Hsp_identity>56</Hsp_identity>
      <Hsp_positive>56</Hsp_positive>
      <Hsp_gaps>2</Hsp_gaps>
      <Hsp_align-len>71</Hsp_align-len>
      <Hsp_qseq>GGCCGCGATCAGCCCGGGCTTTCCCTACTTTGGGGCCCAATGCTGTCGCGAAGAGTTCGGCTCTGTCAGCC</Hsp_qseq>
      <Hsp_hseq>GGCCGCGGTCCGCCCGGGGCTTCTC--CGGAGGCACCCAATGCAGCCGCGAAGAGTTAGGCTCTGTCAGCC</Hsp_hseq>
      <Hsp_midline>||||||| || |||||||  ||| |  |   ||  |||||||| | ||||||||||| |||||||||||||</Hsp_midline>
    </Hsp>
  </Hit_hsps>
</Hit>
<Hit>
  <Hit_num>21</Hit_num>
  <Hit_id>gi|1694591619|ref|XR_003858639.1|</Hit_id>
  <Hit_def>PREDICTED: Rhinatrema bivittatum uncharacterized LOC115098914 (LOC115098914), transcript variant X3, ncRNA</Hit_def>
  <Hit_accession>XR_003858639</Hit_accession>
  <Hit_len>779</Hit_len>
  <Hit_hsps>
    <Hsp>
      <Hsp_num>1</Hsp_num>
      <Hsp_bit-score>58.0924</Hsp_bit-score>
      <Hsp_score>63</Hsp_score>
      <Hsp_evalue>0.000265814</Hsp_evalue>
      <Hsp_query-from>314</Hsp_query-from>
      <Hsp_query-to>388</Hsp_query-to>
      <Hsp_hit-from>293</Hsp_hit-from>
      <Hsp_hit-to>363</Hsp_hit-to>
      <Hsp_query-frame>1</Hsp_query-frame>
      <Hsp_hit-frame>1</Hsp_hit-frame>
      <Hsp_identity>60</Hsp_identity>
      <Hsp_positive>60</Hsp_positive>
      <Hsp_gaps>6</Hsp_gaps>
      <Hsp_align-len>76</Hsp_align-len>
      <Hsp_qseq>TCCG-GGCCGCGATCAGCCCGGGCTTTCCCTACTTTGGGGCCCAATGCTGTCGCGAAGAGTTCGGCTCTGTCAGCC</Hsp_qseq>
      <Hsp_hseq>TCCGAGGCCGCGGTCAGCCCGGGC---CCCAGCC--GCGGTCCACTGCTGCCGCGAAGAGTTCGTCTCTGTTAGCC</Hsp_hseq>
      <Hsp_midline>|||| ||||||| |||||||||||   |||  |   | || ||| ||||| ||||||||||||| |||||| ||||</Hsp_midline>
    </Hsp>
  </Hit_hsps>
</Hit>
<Hit>
  <Hit_num>22</Hit_num>
  <Hit_id>gi|1694591618|ref|XR_003858638.1|</Hit_id>
  <Hit_def>PREDICTED: Rhinatrema bivittatum uncharacterized LOC115098914 (LOC115098914), transcript variant X2, ncRNA</Hit_def>
  <Hit_accession>XR_003858638</Hit_accession>
  <Hit_len>1361</Hit_len>
  <Hit_hsps>
    <Hsp>
      <Hsp_num>1</Hsp_num>
      <Hsp_bit-score>58.0924</Hsp_bit-score>
      <Hsp_score>63</Hsp_score>
      <Hsp_evalue>0.000265814</Hsp_evalue>
      <Hsp_query-from>314</Hsp_query-from>
      <Hsp_query-to>388</Hsp_query-to>
      <Hsp_hit-from>293</Hsp_hit-from>
      <Hsp_hit-to>363</Hsp_hit-to>
      <Hsp_query-frame>1</Hsp_query-frame>
      <Hsp_hit-frame>1</Hsp_hit-frame>
      <Hsp_identity>60</Hsp_identity>
      <Hsp_positive>60</Hsp_positive>
      <Hsp_gaps>6</Hsp_gaps>
      <Hsp_align-len>76</Hsp_align-len>
      <Hsp_qseq>TCCG-GGCCGCGATCAGCCCGGGCTTTCCCTACTTTGGGGCCCAATGCTGTCGCGAAGAGTTCGGCTCTGTCAGCC</Hsp_qseq>
      <Hsp_hseq>TCCGAGGCCGCGGTCAGCCCGGGC---CCCAGCC--GCGGTCCACTGCTGCCGCGAAGAGTTCGTCTCTGTTAGCC</Hsp_hseq>
      <Hsp_midline>|||| ||||||| |||||||||||   |||  |   | || ||| ||||| ||||||||||||| |||||| ||||</Hsp_midline>
    </Hsp>
  </Hit_hsps>
</Hit>
<Hit>
  <Hit_num>23</Hit_num>
  <Hit_id>gi|1694591617|ref|XR_003858637.1|</Hit_id>
  <Hit_def>PREDICTED: Rhinatrema bivittatum uncharacterized LOC115098914 (LOC115098914), transcript variant X1, ncRNA</Hit_def>
  <Hit_accession>XR_003858637</Hit_accession>
  <Hit_len>1557</Hit_len>
  <Hit_hsps>
    <Hsp>
      <Hsp_num>1</Hsp_num>
      <Hsp_bit-score>58.0924</Hsp_bit-score>
      <Hsp_score>63</Hsp_score>
      <Hsp_evalue>0.000265814</Hsp_evalue>
      <Hsp_query-from>314</Hsp_query-from>
      <Hsp_query-to>388</Hsp_query-to>
      <Hsp_hit-from>293</Hsp_hit-from>
      <Hsp_hit-to>363</Hsp_hit-to>
      <Hsp_query-frame>1</Hsp_query-frame>
      <Hsp_hit-frame>1</Hsp_hit-frame>
      <Hsp_identity>60</Hsp_identity>
      <Hsp_positive>60</Hsp_positive>
      <Hsp_gaps>6</Hsp_gaps>
      <Hsp_align-len>76</Hsp_align-len>
      <Hsp_qseq>TCCG-GGCCGCGATCAGCCCGGGCTTTCCCTACTTTGGGGCCCAATGCTGTCGCGAAGAGTTCGGCTCTGTCAGCC</Hsp_qseq>
      <Hsp_hseq>TCCGAGGCCGCGGTCAGCCCGGGC---CCCAGCC--GCGGTCCACTGCTGCCGCGAAGAGTTCGTCTCTGTTAGCC</Hsp_hseq>
      <Hsp_midline>|||| ||||||| |||||||||||   |||  |   | || ||| ||||| ||||||||||||| |||||| ||||</Hsp_midline>
    </Hsp>
  </Hit_hsps>
</Hit>
<Hit>
  <Hit_num>24</Hit_num>
  <Hit_id>gi|1012167265|ref|XM_016148125.1|</Hit_id>
  <Hit_def>PREDICTED: Rousettus aegyptiacus actin related protein T3 (ACTRT3), mRNA</Hit_def>
  <Hit_accession>XM_016148125</Hit_accession>
  <Hit_len>5423</Hit_len>
  <Hit_hsps>
    <Hsp>
      <Hsp_num>1</Hsp_num>
      <Hsp_bit-score>55.3874</Hsp_bit-score>
      <Hsp_score>60</Hsp_score>
      <Hsp_evalue>0.000927781</Hsp_evalue>
      <Hsp_query-from>318</Hsp_query-from>
      <Hsp_query-to>409</Hsp_query-to>
      <Hsp_hit-from>5232</Hsp_hit-from>
      <Hsp_hit-to>5317</Hsp_hit-to>
      <Hsp_query-frame>1</Hsp_query-frame>
      <Hsp_hit-frame>1</Hsp_hit-frame>
      <Hsp_identity>69</Hsp_identity>
      <Hsp_positive>69</Hsp_positive>
      <Hsp_gaps>6</Hsp_gaps>
      <Hsp_align-len>92</Hsp_align-len>
      <Hsp_qseq>GGCCGCGATCAGCCCGGGCTTTCCCTACTTTGGGGCCCAATGCTGTCGCGAAGAGTTCGGCTCTGTCAGCCCGGCTGGGTCCGGGTGGGGGC</Hsp_qseq>
      <Hsp_hseq>GGCCGCGGTCGGCCCGGGGCTTCTC--CGGAGGTTCCCAATGCCGCCGCGAAGAGTTGGGCTCTGTTAGCC--GCGGGTTCC--TTGGGGGC</Hsp_hseq>
      <Hsp_midline>||||||| || |||||||  ||| |  |   ||  |||||||| | ||||||||||| |||||||| ||||  || || |||   |||||||</Hsp_midline>
    </Hsp>
  </Hit_hsps>
</Hit>
<Hit>
  <Hit_num>25</Hit_num>
  <Hit_id>gi|59940657|gb|AY760074.1|</Hit_id>
  <Hit_def>Muntiacus muntjak vaginalis telomerase RNA (TERC) gene, partial sequence</Hit_def>
  <Hit_accession>AY760074</Hit_accession>
  <Hit_len>321</Hit_len>
  <Hit_hsps>
    <Hsp>
      <Hsp_num>1</Hsp_num>
      <Hsp_bit-score>55.3874</Hsp_bit-score>
      <Hsp_score>60</Hsp_score>
      <Hsp_evalue>0.000927781</Hsp_evalue>
      <Hsp_query-from>318</Hsp_query-from>
      <Hsp_query-to>406</Hsp_query-to>
      <Hsp_hit-from>159</Hsp_hit-from>
      <Hsp_hit-to>244</Hsp_hit-to>
      <Hsp_query-frame>1</Hsp_query-frame>
      <Hsp_hit-frame>1</Hsp_hit-frame>
      <Hsp_identity>68</Hsp_identity>
      <Hsp_positive>68</Hsp_positive>
      <Hsp_gaps>5</Hsp_gaps>
      <Hsp_align-len>90</Hsp_align-len>
      <Hsp_qseq>GGCCGCGATCAGCCCGGGCTTTCCCTACTTTGGGGCCCAATGCTGTCGCGAAGAGTTCGGCTCTGTCAGCC-CGGCTGGGTCCGGGTGGG</Hsp_qseq>
      <Hsp_hseq>GGCCGCGGTCGGCCCGGGGCTTCTC--CGGAGGTGCCCATTGCCGCCGTGAAGAGTTGGGCTCTGTCAGCCGCGGGTCGCTC--GGTGGG</Hsp_hseq>
      <Hsp_midline>||||||| || |||||||  ||| |  |   || ||||| ||| | || |||||||| ||||||||||||| ||| | | ||  ||||||</Hsp_midline>
    </Hsp>
  </Hit_hsps>
</Hit>
<Hit>
  <Hit_num>26</Hit_num>
  <Hit_id>gi|7263088|gb|AF221921.1|AF221921</Hit_id>
  <Hit_def>Suncus murinus telomerase RNA gene, sequence</Hit_def>
  <Hit_accession>AF221921</Hit_accession>
  <Hit_len>548</Hit_len>
  <Hit_hsps>
    <Hsp>
      <Hsp_num>1</Hsp_num>
      <Hsp_bit-score>55.3874</Hsp_bit-score>
      <Hsp_score>60</Hsp_score>
      <Hsp_evalue>0.000927781</Hsp_evalue>
      <Hsp_query-from>315</Hsp_query-from>
      <Hsp_query-to>388</Hsp_query-to>
      <Hsp_hit-from>363</Hsp_hit-from>
      <Hsp_hit-to>432</Hsp_hit-to>
      <Hsp_query-frame>1</Hsp_query-frame>
      <Hsp_hit-frame>1</Hsp_hit-frame>
      <Hsp_identity>58</Hsp_identity>
      <Hsp_positive>58</Hsp_positive>
      <Hsp_gaps>8</Hsp_gaps>
      <Hsp_align-len>76</Hsp_align-len>
      <Hsp_qseq>CCGGGCCGCGATCAGCCCGGGCTTTCCCTACTTTGG--GGCCCAATGCTGTCGCGAAGAGTTCGGCTCTGTCAGCC</Hsp_qseq>
      <Hsp_hseq>CCAGGCCGCGGTCGGTCCGGGCTT------CTTCGGAAGTCCCGTTGCCGTCGCGAAGAGTTCGCCTCTGTCAGCC</Hsp_hseq>
      <Hsp_midline>|| ||||||| || | ||||||||      ||| ||  | |||  ||| ||||||||||||||| |||||||||||</Hsp_midline>
    </Hsp>
  </Hit_hsps>
</Hit>
<Hit>
  <Hit_num>27</Hit_num>
  <Hit_id>gi|1351496188|ref|XM_024245284.1|</Hit_id>
  <Hit_def>PREDICTED: Pongo abelii uncharacterized LOC112132745 (LOC112132745), mRNA</Hit_def>
  <Hit_accession>XM_024245284</Hit_accession>
  <Hit_len>981</Hit_len>
  <Hit_hsps>
    <Hsp>
      <Hsp_num>1</Hsp_num>
      <Hsp_bit-score>54.4857</Hsp_bit-score>
      <Hsp_score>59</Hsp_score>
      <Hsp_evalue>0.00323827</Hsp_evalue>
      <Hsp_query-from>318</Hsp_query-from>
      <Hsp_query-to>388</Hsp_query-to>
      <Hsp_hit-from>247</Hsp_hit-from>
      <Hsp_hit-to>315</Hsp_hit-to>
      <Hsp_query-frame>1</Hsp_query-frame>
      <Hsp_hit-frame>1</Hsp_hit-frame>
      <Hsp_identity>55</Hsp_identity>
      <Hsp_positive>55</Hsp_positive>
      <Hsp_gaps>2</Hsp_gaps>
      <Hsp_align-len>71</Hsp_align-len>
      <Hsp_qseq>GGCCGCGATCAGCCCGGGCTTTCCCTACTTTGGGGCCCAATGCTGTCGCGAAGAGTTCGGCTCTGTCAGCC</Hsp_qseq>
      <Hsp_hseq>GGCCGCGGTCGGCCCGGGGCTTCTC--CGGAGGCACCCACTGCCGCCGCGAAGAGTTGGGCTCTGTCAGCC</Hsp_hseq>
      <Hsp_midline>||||||| || |||||||  ||| |  |   ||  |||| ||| | ||||||||||| |||||||||||||</Hsp_midline>
    </Hsp>
  </Hit_hsps>
</Hit>
<Hit>
  <Hit_num>28</Hit_num>
  <Hit_id>gi|1099235496|ref|XM_019023020.1|</Hit_id>
  <Hit_def>PREDICTED: Gorilla gorilla gorilla uncharacterized LOC109026131 (LOC109026131), mRNA</Hit_def>
  <Hit_accession>XM_019023020</Hit_accession>
  <Hit_len>535</Hit_len>
  <Hit_hsps>
    <Hsp>
      <Hsp_num>1</Hsp_num>
      <Hsp_bit-score>54.4857</Hsp_bit-score>
      <Hsp_score>59</Hsp_score>
      <Hsp_evalue>0.00323827</Hsp_evalue>
      <Hsp_query-from>318</Hsp_query-from>
      <Hsp_query-to>388</Hsp_query-to>
      <Hsp_hit-from>247</Hsp_hit-from>
      <Hsp_hit-to>315</Hsp_hit-to>
      <Hsp_query-frame>1</Hsp_query-frame>
      <Hsp_hit-frame>1</Hsp_hit-frame>
      <Hsp_identity>55</Hsp_identity>
      <Hsp_positive>55</Hsp_positive>
      <Hsp_gaps>2</Hsp_gaps>
      <Hsp_align-len>71</Hsp_align-len>
      <Hsp_qseq>GGCCGCGATCAGCCCGGGCTTTCCCTACTTTGGGGCCCAATGCTGTCGCGAAGAGTTCGGCTCTGTCAGCC</Hsp_qseq>
      <Hsp_hseq>GGCCGCGGTCGGCCCGGGGCTTCTC--CGGAGGCACCCACTGCCGCCGCGAAGAGTTGGGCTCTGTCAGCC</Hsp_hseq>
      <Hsp_midline>||||||| || |||||||  ||| |  |   ||  |||| ||| | ||||||||||| |||||||||||||</Hsp_midline>
    </Hsp>
  </Hit_hsps>
</Hit>
<Hit>
  <Hit_num>29</Hit_num>
  <Hit_id>gi|299758397|ref|NR_033816.1|</Hit_id>
  <Hit_def>Macaca mulatta telomerase RNA component (TERC), telomerase RNA</Hit_def>
  <Hit_accession>NR_033816</Hit_accession>
  <Hit_len>454</Hit_len>
  <Hit_hsps>
    <Hsp>
      <Hsp_num>1</Hsp_num>
      <Hsp_bit-score>54.4857</Hsp_bit-score>
      <Hsp_score>59</Hsp_score>
      <Hsp_evalue>0.00323827</Hsp_evalue>
      <Hsp_query-from>318</Hsp_query-from>
      <Hsp_query-to>388</Hsp_query-to>
      <Hsp_hit-from>253</Hsp_hit-from>
      <Hsp_hit-to>321</Hsp_hit-to>
      <Hsp_query-frame>1</Hsp_query-frame>
      <Hsp_hit-frame>1</Hsp_hit-frame>
      <Hsp_identity>55</Hsp_identity>
      <Hsp_positive>55</Hsp_positive>
      <Hsp_gaps>2</Hsp_gaps>
      <Hsp_align-len>71</Hsp_align-len>
      <Hsp_qseq>GGCCGCGATCAGCCCGGGCTTTCCCTACTTTGGGGCCCAATGCTGTCGCGAAGAGTTCGGCTCTGTCAGCC</Hsp_qseq>
      <Hsp_hseq>GGCCGCGGTCGGCCCGGGGCTTCTC--CGGAGGCGCCCATTGTCGCCGCGAAGAGTTGGGCTCTGTCAGCC</Hsp_hseq>
      <Hsp_midline>||||||| || |||||||  ||| |  |   || ||||| ||  | ||||||||||| |||||||||||||</Hsp_midline>
    </Hsp>
  </Hit_hsps>
</Hit>
<Hit>
  <Hit_num>30</Hit_num>
  <Hit_id>gi|168693783|gb|AC201932.3|</Hit_id>
  <Hit_def>MACACA MULATTA BAC clone CH250-413I20 from chromosome 2, complete sequence</Hit_def>
  <Hit_accession>AC201932</Hit_accession>
  <Hit_len>169700</Hit_len>
  <Hit_hsps>
    <Hsp>
      <Hsp_num>1</Hsp_num>
      <Hsp_bit-score>54.4857</Hsp_bit-score>
      <Hsp_score>59</Hsp_score>
      <Hsp_evalue>0.00323827</Hsp_evalue>
      <Hsp_query-from>318</Hsp_query-from>
      <Hsp_query-to>388</Hsp_query-to>
      <Hsp_hit-from>5810</Hsp_hit-from>
      <Hsp_hit-to>5742</Hsp_hit-to>
      <Hsp_query-frame>1</Hsp_query-frame>
      <Hsp_hit-frame>-1</Hsp_hit-frame>
      <Hsp_identity>55</Hsp_identity>
      <Hsp_positive>55</Hsp_positive>
      <Hsp_gaps>2</Hsp_gaps>
      <Hsp_align-len>71</Hsp_align-len>
      <Hsp_qseq>GGCCGCGATCAGCCCGGGCTTTCCCTACTTTGGGGCCCAATGCTGTCGCGAAGAGTTCGGCTCTGTCAGCC</Hsp_qseq>
      <Hsp_hseq>GGCCGCGGTCGGCCCGGGGCTTCTC--CGGAGGCGCCCATTGTCGCCGCGAAGAGTTGGGCTCTGTCAGCC</Hsp_hseq>
      <Hsp_midline>||||||| || |||||||  ||| |  |   || ||||| ||  | ||||||||||| |||||||||||||</Hsp_midline>
    </Hsp>
  </Hit_hsps>
</Hit>
<Hit>
  <Hit_num>31</Hit_num>
  <Hit_id>gi|7263097|gb|AF221930.1|AF221930</Hit_id>
  <Hit_def>Geomys breviceps telomerase RNA gene, sequence</Hit_def>
  <Hit_accession>AF221930</Hit_accession>
  <Hit_len>546</Hit_len>
  <Hit_hsps>
    <Hsp>
      <Hsp_num>1</Hsp_num>
      <Hsp_bit-score>53.584</Hsp_bit-score>
      <Hsp_score>58</Hsp_score>
      <Hsp_evalue>0.00323827</Hsp_evalue>
      <Hsp_query-from>349</Hsp_query-from>
      <Hsp_query-to>406</Hsp_query-to>
      <Hsp_hit-from>381</Hsp_hit-from>
      <Hsp_hit-to>436</Hsp_hit-to>
      <Hsp_query-frame>1</Hsp_query-frame>
      <Hsp_hit-frame>1</Hsp_hit-frame>
      <Hsp_identity>47</Hsp_identity>
      <Hsp_positive>47</Hsp_positive>
      <Hsp_gaps>2</Hsp_gaps>
      <Hsp_align-len>58</Hsp_align-len>
      <Hsp_qseq>GGGGCCCAATGCTGTCGCGAAGAGTTCGGCTCTGTCAGCCCGGCTGGGTCCGGGTGGG</Hsp_qseq>
      <Hsp_hseq>GGTGCCCATTGCCGCCGCGAAGAGTTAGGCTCTGTCAGCC--GCGGGATCCGCGCGGG</Hsp_hseq>
      <Hsp_midline>|| ||||| ||| | ||||||||||| |||||||||||||  || || |||| | |||</Hsp_midline>
    </Hsp>
  </Hit_hsps>
</Hit>
<Hit>
  <Hit_num>32</Hit_num>
  <Hit_id>gi|1729089479|ref|XR_004001997.1|</Hit_id>
  <Hit_def>PREDICTED: Gopherus evgoodei uncharacterized LOC115657533 (LOC115657533), ncRNA</Hit_def>
  <Hit_accession>XR_004001997</Hit_accession>
  <Hit_len>3950</Hit_len>
  <Hit_hsps>
    <Hsp>
      <Hsp_num>1</Hsp_num>
      <Hsp_bit-score>51.7806</Hsp_bit-score>
      <Hsp_score>56</Hsp_score>
      <Hsp_evalue>0.0113027</Hsp_evalue>
      <Hsp_query-from>354</Hsp_query-from>
      <Hsp_query-to>402</Hsp_query-to>
      <Hsp_hit-from>224</Hsp_hit-from>
      <Hsp_hit-to>273</Hsp_hit-to>
      <Hsp_query-frame>1</Hsp_query-frame>
      <Hsp_hit-frame>1</Hsp_hit-frame>
      <Hsp_identity>42</Hsp_identity>
      <Hsp_positive>42</Hsp_positive>
      <Hsp_gaps>1</Hsp_gaps>
      <Hsp_align-len>50</Hsp_align-len>
      <Hsp_qseq>CCAATGCTGTCGCGAAGAGTTCGGCTCTGTCAGCC-CGGCTGGGTCCGGG</Hsp_qseq>
      <Hsp_hseq>CCACTGCTGCCGCGAAGAGTTCGTCTCTGTCAGCCTCGGGGGCGGCCGGG</Hsp_hseq>
      <Hsp_midline>||| ||||| ||||||||||||| ||||||||||| |||  | | |||||</Hsp_midline>
    </Hsp>
  </Hit_hsps>
</Hit>
<Hit>
  <Hit_num>33</Hit_num>
  <Hit_id>gi|7263078|gb|AF221911.1|AF221911</Hit_id>
  <Hit_def>Chelydra serpentina telomerase RNA gene, sequence</Hit_def>
  <Hit_accession>AF221911</Hit_accession>
  <Hit_len>513</Hit_len>
  <Hit_hsps>
    <Hsp>
      <Hsp_num>1</Hsp_num>
      <Hsp_bit-score>51.7806</Hsp_bit-score>
      <Hsp_score>56</Hsp_score>
      <Hsp_evalue>0.0113027</Hsp_evalue>
      <Hsp_query-from>354</Hsp_query-from>
      <Hsp_query-to>402</Hsp_query-to>
      <Hsp_hit-from>348</Hsp_hit-from>
      <Hsp_hit-to>397</Hsp_hit-to>
      <Hsp_query-frame>1</Hsp_query-frame>
      <Hsp_hit-frame>1</Hsp_hit-frame>
      <Hsp_identity>42</Hsp_identity>
      <Hsp_positive>42</Hsp_positive>
      <Hsp_gaps>1</Hsp_gaps>
      <Hsp_align-len>50</Hsp_align-len>
      <Hsp_qseq>CCAATGCTGTCGCGAAGAGTTCGGCTCTGTCAGCC-CGGCTGGGTCCGGG</Hsp_qseq>
      <Hsp_hseq>CCACTGCTGCCGCGAAGAGTTCGTCTCTGTCAGCCTCGGGGGCGGCCGGG</Hsp_hseq>
      <Hsp_midline>||| ||||| ||||||||||||| ||||||||||| |||  | | |||||</Hsp_midline>
    </Hsp>
  </Hit_hsps>
</Hit>
<Hit>
  <Hit_num>34</Hit_num>
  <Hit_id>gi|148226968|ref|NR_003556.1|</Hit_id>
  <Hit_def>Xenopus laevis telomerase RNA component L homeolog (terc.L), telomerase RNA</Hit_def>
  <Hit_accession>NR_003556</Hit_accession>
  <Hit_len>449</Hit_len>
  <Hit_hsps>
    <Hsp>
      <Hsp_num>1</Hsp_num>
      <Hsp_bit-score>50.8789</Hsp_bit-score>
      <Hsp_score>55</Hsp_score>
      <Hsp_evalue>0.0394503</Hsp_evalue>
      <Hsp_query-from>358</Hsp_query-from>
      <Hsp_query-to>407</Hsp_query-to>
      <Hsp_hit-from>283</Hsp_hit-from>
      <Hsp_hit-to>332</Hsp_hit-to>
      <Hsp_query-frame>1</Hsp_query-frame>
      <Hsp_hit-frame>1</Hsp_hit-frame>
      <Hsp_identity>41</Hsp_identity>
      <Hsp_positive>41</Hsp_positive>
      <Hsp_gaps>0</Hsp_gaps>
      <Hsp_align-len>50</Hsp_align-len>
      <Hsp_qseq>TGCTGTCGCGAAGAGTTCGGCTCTGTCAGCCCGGCTGGGTCCGGGTGGGG</Hsp_qseq>
      <Hsp_hseq>TGCTGTCGCGAAGAGTTCGTCTCTGTTAGCCCTTGGGGGCCCTGGTGCGG</Hsp_hseq>
      <Hsp_midline>||||||||||||||||||| |||||| |||||    ||| || |||| ||</Hsp_midline>
    </Hsp>
  </Hit_hsps>
</Hit>
<Hit>
  <Hit_num>35</Hit_num>
  <Hit_id>gi|7263101|gb|AF221934.1|AF221934</Hit_id>
  <Hit_def>Dermophis mexicanus telomerase RNA gene, sequence</Hit_def>
  <Hit_accession>AF221934</Hit_accession>
  <Hit_len>565</Hit_len>
  <Hit_hsps>
    <Hsp>
      <Hsp_num>1</Hsp_num>
      <Hsp_bit-score>50.8789</Hsp_bit-score>
      <Hsp_score>55</Hsp_score>
      <Hsp_evalue>0.0394503</Hsp_evalue>
      <Hsp_query-from>354</Hsp_query-from>
      <Hsp_query-to>388</Hsp_query-to>
      <Hsp_hit-from>400</Hsp_hit-from>
      <Hsp_hit-to>434</Hsp_hit-to>
      <Hsp_query-frame>1</Hsp_query-frame>
      <Hsp_hit-frame>1</Hsp_hit-frame>
      <Hsp_identity>32</Hsp_identity>
      <Hsp_positive>32</Hsp_positive>
      <Hsp_gaps>0</Hsp_gaps>
      <Hsp_align-len>35</Hsp_align-len>
      <Hsp_qseq>CCAATGCTGTCGCGAAGAGTTCGGCTCTGTCAGCC</Hsp_qseq>
      <Hsp_hseq>CCACTGCTGCCGCGAAGAGTTCGCCTCTGTCAGCC</Hsp_hseq>
      <Hsp_midline>||| ||||| ||||||||||||| |||||||||||</Hsp_midline>
    </Hsp>
  </Hit_hsps>
</Hit>
<Hit>
  <Hit_num>36</Hit_num>
  <Hit_id>gi|7263075|gb|AF221908.1|AF221908</Hit_id>
  <Hit_def>Xenopus laevis telomerase RNA gene, sequence</Hit_def>
  <Hit_accession>AF221908</Hit_accession>
  <Hit_len>584</Hit_len>
  <Hit_hsps>
    <Hsp>
      <Hsp_num>1</Hsp_num>
      <Hsp_bit-score>50.8789</Hsp_bit-score>
      <Hsp_score>55</Hsp_score>
      <Hsp_evalue>0.0394503</Hsp_evalue>
      <Hsp_query-from>358</Hsp_query-from>
      <Hsp_query-to>407</Hsp_query-to>
      <Hsp_hit-from>418</Hsp_hit-from>
      <Hsp_hit-to>467</Hsp_hit-to>
      <Hsp_query-frame>1</Hsp_query-frame>
      <Hsp_hit-frame>1</Hsp_hit-frame>
      <Hsp_identity>41</Hsp_identity>
      <Hsp_positive>41</Hsp_positive>
      <Hsp_gaps>0</Hsp_gaps>
      <Hsp_align-len>50</Hsp_align-len>
      <Hsp_qseq>TGCTGTCGCGAAGAGTTCGGCTCTGTCAGCCCGGCTGGGTCCGGGTGGGG</Hsp_qseq>
      <Hsp_hseq>TGCTGTCGCGAAGAGTTCGTCTCTGTTAGCCCTTGGGGGCCCTGGTGCGG</Hsp_hseq>
      <Hsp_midline>||||||||||||||||||| |||||| |||||    ||| || |||| ||</Hsp_midline>
    </Hsp>
  </Hit_hsps>
</Hit>
<Hit>
  <Hit_num>37</Hit_num>
  <Hit_id>gi|283945497|ref|NG_016363.1|</Hit_id>
  <Hit_def>Homo sapiens telomerase RNA component (TERC), RefSeqGene (LRG_347) on chromosome 3</Hit_def>
  <Hit_accession>NG_016363</Hit_accession>
  <Hit_len>7451</Hit_len>
  <Hit_hsps>
    <Hsp>
      <Hsp_num>1</Hsp_num>
      <Hsp_bit-score>49.9773</Hsp_bit-score>
      <Hsp_score>54</Hsp_score>
      <Hsp_evalue>0.0394503</Hsp_evalue>
      <Hsp_query-from>318</Hsp_query-from>
      <Hsp_query-to>388</Hsp_query-to>
      <Hsp_hit-from>5253</Hsp_hit-from>
      <Hsp_hit-to>5321</Hsp_hit-to>
      <Hsp_query-frame>1</Hsp_query-frame>
      <Hsp_hit-frame>1</Hsp_hit-frame>
      <Hsp_identity>54</Hsp_identity>
      <Hsp_positive>54</Hsp_positive>
      <Hsp_gaps>2</Hsp_gaps>
      <Hsp_align-len>71</Hsp_align-len>
      <Hsp_qseq>GGCCGCGATCAGCCCGGGCTTTCCCTACTTTGGGGCCCAATGCTGTCGCGAAGAGTTCGGCTCTGTCAGCC</Hsp_qseq>
      <Hsp_hseq>GGCCGCGGTCGGCCCGGGGCTTCTC--CGGAGGCACCCACTGCCACCGCGAAGAGTTGGGCTCTGTCAGCC</Hsp_hseq>
      <Hsp_midline>||||||| || |||||||  ||| |  |   ||  |||| |||   ||||||||||| |||||||||||||</Hsp_midline>
    </Hsp>
  </Hit_hsps>
</Hit>
<Hit>
  <Hit_num>38</Hit_num>
  <Hit_id>gi|38176147|ref|NR_001566.1|</Hit_id>
  <Hit_def>Homo sapiens telomerase RNA component (TERC), telomerase RNA &gt;gi|121934013|gb|BC128029.1| Homo sapiens cDNA clone IMAGE:40002477</Hit_def>
  <Hit_accession>NR_001566</Hit_accession>
  <Hit_len>451</Hit_len>
  <Hit_hsps>
    <Hsp>
      <Hsp_num>1</Hsp_num>
      <Hsp_bit-score>49.9773</Hsp_bit-score>
      <Hsp_score>54</Hsp_score>
      <Hsp_evalue>0.0394503</Hsp_evalue>
      <Hsp_query-from>318</Hsp_query-from>
      <Hsp_query-to>388</Hsp_query-to>
      <Hsp_hit-from>253</Hsp_hit-from>
      <Hsp_hit-to>321</Hsp_hit-to>
      <Hsp_query-frame>1</Hsp_query-frame>
      <Hsp_hit-frame>1</Hsp_hit-frame>
      <Hsp_identity>54</Hsp_identity>
      <Hsp_positive>54</Hsp_positive>
      <Hsp_gaps>2</Hsp_gaps>
      <Hsp_align-len>71</Hsp_align-len>
      <Hsp_qseq>GGCCGCGATCAGCCCGGGCTTTCCCTACTTTGGGGCCCAATGCTGTCGCGAAGAGTTCGGCTCTGTCAGCC</Hsp_qseq>
      <Hsp_hseq>GGCCGCGGTCGGCCCGGGGCTTCTC--CGGAGGCACCCACTGCCACCGCGAAGAGTTGGGCTCTGTCAGCC</Hsp_hseq>
      <Hsp_midline>||||||| || |||||||  ||| |  |   ||  |||| |||   ||||||||||| |||||||||||||</Hsp_midline>
    </Hsp>
  </Hit_hsps>
</Hit>
<Hit>
  <Hit_num>39</Hit_num>
  <Hit_id>gi|37718977|ref|NR_001576.1|</Hit_id>
  <Hit_def>Bos taurus telomerase RNA component (TERC), telomerase RNA</Hit_def>
  <Hit_accession>NR_001576</Hit_accession>
  <Hit_len>443</Hit_len>
  <Hit_hsps>
    <Hsp>
      <Hsp_num>1</Hsp_num>
      <Hsp_bit-score>49.9773</Hsp_bit-score>
      <Hsp_score>54</Hsp_score>
      <Hsp_evalue>0.0394503</Hsp_evalue>
      <Hsp_query-from>318</Hsp_query-from>
      <Hsp_query-to>406</Hsp_query-to>
      <Hsp_hit-from>252</Hsp_hit-from>
      <Hsp_hit-to>337</Hsp_hit-to>
      <Hsp_query-frame>1</Hsp_query-frame>
      <Hsp_hit-frame>1</Hsp_hit-frame>
      <Hsp_identity>68</Hsp_identity>
      <Hsp_positive>68</Hsp_positive>
      <Hsp_gaps>7</Hsp_gaps>
      <Hsp_align-len>91</Hsp_align-len>
      <Hsp_qseq>GGCCGCGATCAGCCCGG-GCTTTCCCTACTTTGGGGCCCAATGCTGTCGCGAAGAGTTCGGCTCTGTCAGCC-CGGCTGGGTCCGGGTGGG</Hsp_qseq>
      <Hsp_hseq>GGCCGCGGTCGGCCCGGTGCTT---CTCCGGAGGTGTCCATTGCCGCCGTGAAGAGTTGGGCTCTGTCAGCCGCGGGTCGCTC--GGTGGG</Hsp_hseq>
      <Hsp_midline>||||||| || |||||| ||||   || |   || | ||| ||| | || |||||||| ||||||||||||| ||| | | ||  ||||||</Hsp_midline>
    </Hsp>
  </Hit_hsps>
</Hit>
<Hit>
  <Hit_num>40</Hit_num>
  <Hit_id>gi|2660645|gb|U86046.1|HSU86046</Hit_id>
  <Hit_def>Human telomerase RNA (hTR) gene sequence</Hit_def>
  <Hit_accession>U86046</Hit_accession>
  <Hit_len>545</Hit_len>
  <Hit_hsps>
    <Hsp>
      <Hsp_num>1</Hsp_num>
      <Hsp_bit-score>49.9773</Hsp_bit-score>
      <Hsp_score>54</Hsp_score>
      <Hsp_evalue>0.0394503</Hsp_evalue>
      <Hsp_query-from>318</Hsp_query-from>
      <Hsp_query-to>388</Hsp_query-to>
      <Hsp_hit-from>347</Hsp_hit-from>
      <Hsp_hit-to>415</Hsp_hit-to>
      <Hsp_query-frame>1</Hsp_query-frame>
      <Hsp_hit-frame>1</Hsp_hit-frame>
      <Hsp_identity>54</Hsp_identity>
      <Hsp_positive>54</Hsp_positive>
      <Hsp_gaps>2</Hsp_gaps>
      <Hsp_align-len>71</Hsp_align-len>
      <Hsp_qseq>GGCCGCGATCAGCCCGGGCTTTCCCTACTTTGGGGCCCAATGCTGTCGCGAAGAGTTCGGCTCTGTCAGCC</Hsp_qseq>
      <Hsp_hseq>GGCCGCGGTCGGCCCGGGGCTTCTC--CGGAGGCACCCACTGCCACCGCGAAGAGTTGGGCTCTGTCAGCC</Hsp_hseq>
      <Hsp_midline>||||||| || |||||||  ||| |  |   ||  |||| |||   ||||||||||| |||||||||||||</Hsp_midline>
    </Hsp>
  </Hit_hsps>
</Hit>
<Hit>
  <Hit_num>41</Hit_num>
  <Hit_id>gi|28626602|gb|AC078802.14|</Hit_id>
  <Hit_def>Homo sapiens 3 BAC RP11-816J6 (Roswell Park Cancer Institute Human BAC Library) complete sequence</Hit_def>
  <Hit_accession>AC078802</Hit_accession>
  <Hit_len>47601</Hit_len>
  <Hit_hsps>
    <Hsp>
      <Hsp_num>1</Hsp_num>
      <Hsp_bit-score>49.9773</Hsp_bit-score>
      <Hsp_score>54</Hsp_score>
      <Hsp_evalue>0.0394503</Hsp_evalue>
      <Hsp_query-from>318</Hsp_query-from>
      <Hsp_query-to>388</Hsp_query-to>
      <Hsp_hit-from>35344</Hsp_hit-from>
      <Hsp_hit-to>35276</Hsp_hit-to>
      <Hsp_query-frame>1</Hsp_query-frame>
      <Hsp_hit-frame>-1</Hsp_hit-frame>
      <Hsp_identity>54</Hsp_identity>
      <Hsp_positive>54</Hsp_positive>
      <Hsp_gaps>2</Hsp_gaps>
      <Hsp_align-len>71</Hsp_align-len>
      <Hsp_qseq>GGCCGCGATCAGCCCGGGCTTTCCCTACTTTGGGGCCCAATGCTGTCGCGAAGAGTTCGGCTCTGTCAGCC</Hsp_qseq>
      <Hsp_hseq>GGCCGCGGTCGGCCCGGGGCTTCTC--CGGAGGCACCCACTGCCACCGCGAAGAGTTGGGCTCTGTCAGCC</Hsp_hseq>
      <Hsp_midline>||||||| || |||||||  ||| |  |   ||  |||| |||   ||||||||||| |||||||||||||</Hsp_midline>
    </Hsp>
  </Hit_hsps>
</Hit>
<Hit>
  <Hit_num>42</Hit_num>
  <Hit_id>gi|7263103|gb|AF221936.1|AF221936</Hit_id>
  <Hit_def>Bos taurus telomerase RNA gene, sequence</Hit_def>
  <Hit_accession>AF221936</Hit_accession>
  <Hit_len>540</Hit_len>
  <Hit_hsps>
    <Hsp>
      <Hsp_num>1</Hsp_num>
      <Hsp_bit-score>49.9773</Hsp_bit-score>
      <Hsp_score>54</Hsp_score>
      <Hsp_evalue>0.0394503</Hsp_evalue>
      <Hsp_query-from>318</Hsp_query-from>
      <Hsp_query-to>406</Hsp_query-to>
      <Hsp_hit-from>349</Hsp_hit-from>
      <Hsp_hit-to>434</Hsp_hit-to>
      <Hsp_query-frame>1</Hsp_query-frame>
      <Hsp_hit-frame>1</Hsp_hit-frame>
      <Hsp_identity>68</Hsp_identity>
      <Hsp_positive>68</Hsp_positive>
      <Hsp_gaps>7</Hsp_gaps>
      <Hsp_align-len>91</Hsp_align-len>
      <Hsp_qseq>GGCCGCGATCAGCCCGG-GCTTTCCCTACTTTGGGGCCCAATGCTGTCGCGAAGAGTTCGGCTCTGTCAGCC-CGGCTGGGTCCGGGTGGG</Hsp_qseq>
      <Hsp_hseq>GGCCGCGGTCGGCCCGGTGCTT---CTCCGGAGGTGTCCATTGCCGCCGTGAAGAGTTGGGCTCTGTCAGCCGCGGGTCGCTC--GGTGGG</Hsp_hseq>
      <Hsp_midline>||||||| || |||||| ||||   || |   || | ||| ||| | || |||||||| ||||||||||||| ||| | | ||  ||||||</Hsp_midline>
    </Hsp>
  </Hit_hsps>
</Hit>
<Hit>
  <Hit_num>43</Hit_num>
  <Hit_id>gi|7263090|gb|AF221923.1|AF221923</Hit_id>
  <Hit_def>Trichechus manatus telomerase RNA gene, sequence</Hit_def>
  <Hit_accession>AF221923</Hit_accession>
  <Hit_len>554</Hit_len>
  <Hit_hsps>
    <Hsp>
      <Hsp_num>1</Hsp_num>
      <Hsp_bit-score>49.9773</Hsp_bit-score>
      <Hsp_score>54</Hsp_score>
      <Hsp_evalue>0.0394503</Hsp_evalue>
      <Hsp_query-from>318</Hsp_query-from>
      <Hsp_query-to>388</Hsp_query-to>
      <Hsp_hit-from>357</Hsp_hit-from>
      <Hsp_hit-to>425</Hsp_hit-to>
      <Hsp_query-frame>1</Hsp_query-frame>
      <Hsp_hit-frame>1</Hsp_hit-frame>
      <Hsp_identity>54</Hsp_identity>
      <Hsp_positive>54</Hsp_positive>
      <Hsp_gaps>2</Hsp_gaps>
      <Hsp_align-len>71</Hsp_align-len>
      <Hsp_qseq>GGCCGCGATCAGCCCGGGCTTTCCCTACTTTGGGGCCCAATGCTGTCGCGAAGAGTTCGGCTCTGTCAGCC</Hsp_qseq>
      <Hsp_hseq>GGCCGCGGTCGGCCTGGGGCTTCTC--CGGAGGTTCCCATTGCCGCCGCGAAGAGTTAGGCTCTGTCAGCC</Hsp_hseq>
      <Hsp_midline>||||||| || ||| |||  ||| |  |   ||  |||| ||| | ||||||||||| |||||||||||||</Hsp_midline>
    </Hsp>
  </Hit_hsps>
</Hit>
<Hit>
  <Hit_num>44</Hit_num>
  <Hit_id>gi|7263074|gb|AF221907.1|AF221907</Hit_id>
  <Hit_def>Homo sapiens telomerase RNA gene, sequence</Hit_def>
  <Hit_accession>AF221907</Hit_accession>
  <Hit_len>548</Hit_len>
  <Hit_hsps>
    <Hsp>
      <Hsp_num>1</Hsp_num>
      <Hsp_bit-score>49.9773</Hsp_bit-score>
      <Hsp_score>54</Hsp_score>
      <Hsp_evalue>0.0394503</Hsp_evalue>
      <Hsp_query-from>318</Hsp_query-from>
      <Hsp_query-to>388</Hsp_query-to>
      <Hsp_hit-from>350</Hsp_hit-from>
      <Hsp_hit-to>418</Hsp_hit-to>
      <Hsp_query-frame>1</Hsp_query-frame>
      <Hsp_hit-frame>1</Hsp_hit-frame>
      <Hsp_identity>54</Hsp_identity>
      <Hsp_positive>54</Hsp_positive>
      <Hsp_gaps>2</Hsp_gaps>
      <Hsp_align-len>71</Hsp_align-len>
      <Hsp_qseq>GGCCGCGATCAGCCCGGGCTTTCCCTACTTTGGGGCCCAATGCTGTCGCGAAGAGTTCGGCTCTGTCAGCC</Hsp_qseq>
      <Hsp_hseq>GGCCGCGGTCGGCCCGGGGCTTCTC--CGGAGGCACCCACTGCCACCGCGAAGAGTTGGGCTCTGTCAGCC</Hsp_hseq>
      <Hsp_midline>||||||| || |||||||  ||| |  |   ||  |||| |||   ||||||||||| |||||||||||||</Hsp_midline>
    </Hsp>
  </Hit_hsps>
</Hit>
<Hit>
  <Hit_num>45</Hit_num>
  <Hit_id>gi|1932797|gb|U85256.1|HSU85256</Hit_id>
  <Hit_def>Human telomerase RNA, partial sequence</Hit_def>
  <Hit_accession>U85256</Hit_accession>
  <Hit_len>598</Hit_len>
  <Hit_hsps>
    <Hsp>
      <Hsp_num>1</Hsp_num>
      <Hsp_bit-score>49.9773</Hsp_bit-score>
      <Hsp_score>54</Hsp_score>
      <Hsp_evalue>0.0394503</Hsp_evalue>
      <Hsp_query-from>318</Hsp_query-from>
      <Hsp_query-to>388</Hsp_query-to>
      <Hsp_hit-from>253</Hsp_hit-from>
      <Hsp_hit-to>321</Hsp_hit-to>
      <Hsp_query-frame>1</Hsp_query-frame>
      <Hsp_hit-frame>1</Hsp_hit-frame>
      <Hsp_identity>54</Hsp_identity>
      <Hsp_positive>54</Hsp_positive>
      <Hsp_gaps>2</Hsp_gaps>
      <Hsp_align-len>71</Hsp_align-len>
      <Hsp_qseq>GGCCGCGATCAGCCCGGGCTTTCCCTACTTTGGGGCCCAATGCTGTCGCGAAGAGTTCGGCTCTGTCAGCC</Hsp_qseq>
      <Hsp_hseq>GGCCGCGGTCGGCCCGGGGCTTCTC--CGGAGGCACCCACTGCCACCGCGAAGAGTTGGGCTCTGTCAGCC</Hsp_hseq>
      <Hsp_midline>||||||| || |||||||  ||| |  |   ||  |||| |||   ||||||||||| |||||||||||||</Hsp_midline>
    </Hsp>
  </Hit_hsps>
</Hit>
<Hit>
  <Hit_num>46</Hit_num>
  <Hit_id>gi|35396554|gb|AY312571.1|</Hit_id>
  <Hit_def>Gallus gallus gallus telomerase RNA gene, complete sequence</Hit_def>
  <Hit_accession>AY312571</Hit_accession>
  <Hit_len>3763</Hit_len>
  <Hit_hsps>
    <Hsp>
      <Hsp_num>1</Hsp_num>
      <Hsp_bit-score>48.1739</Hsp_bit-score>
      <Hsp_score>52</Hsp_score>
      <Hsp_evalue>0.137695</Hsp_evalue>
      <Hsp_query-from>354</Hsp_query-from>
      <Hsp_query-to>405</Hsp_query-to>
      <Hsp_hit-from>906</Hsp_hit-from>
      <Hsp_hit-to>958</Hsp_hit-to>
      <Hsp_query-frame>1</Hsp_query-frame>
      <Hsp_hit-frame>1</Hsp_hit-frame>
      <Hsp_identity>43</Hsp_identity>
      <Hsp_positive>43</Hsp_positive>
      <Hsp_gaps>1</Hsp_gaps>
      <Hsp_align-len>53</Hsp_align-len>
      <Hsp_qseq>CCAATGCTGTCGCGAAGAGTTCGGCTCTGTCAGCC-CGGCTGGGTCCGGGTGG</Hsp_qseq>
      <Hsp_hseq>CCATTGCCGCCGCGAAGAGTTCGCCTCTGTCAGCCTCGGCGGCGCGCGGGAGG</Hsp_hseq>
      <Hsp_midline>||| ||| | ||||||||||||| ||||||||||| |||| | |  |||| ||</Hsp_midline>
    </Hsp>
  </Hit_hsps>
</Hit>
<Hit>
  <Hit_num>47</Hit_num>
  <Hit_id>gi|45383342|ref|NR_001594.1|</Hit_id>
  <Hit_def>Gallus gallus telomerase RNA component (TERC), telomerase RNA</Hit_def>
  <Hit_accession>NR_001594</Hit_accession>
  <Hit_len>465</Hit_len>
  <Hit_hsps>
    <Hsp>
      <Hsp_num>1</Hsp_num>
      <Hsp_bit-score>48.1739</Hsp_bit-score>
      <Hsp_score>52</Hsp_score>
      <Hsp_evalue>0.137695</Hsp_evalue>
      <Hsp_query-from>354</Hsp_query-from>
      <Hsp_query-to>405</Hsp_query-to>
      <Hsp_hit-from>302</Hsp_hit-from>
      <Hsp_hit-to>354</Hsp_hit-to>
      <Hsp_query-frame>1</Hsp_query-frame>
      <Hsp_hit-frame>1</Hsp_hit-frame>
      <Hsp_identity>43</Hsp_identity>
      <Hsp_positive>43</Hsp_positive>
      <Hsp_gaps>1</Hsp_gaps>
      <Hsp_align-len>53</Hsp_align-len>
      <Hsp_qseq>CCAATGCTGTCGCGAAGAGTTCGGCTCTGTCAGCC-CGGCTGGGTCCGGGTGG</Hsp_qseq>
      <Hsp_hseq>CCATTGCCGCCGCGAAGAGTTCGCCTCTGTCAGCCTCGGCGGCGCGCGGGAGG</Hsp_hseq>
      <Hsp_midline>||| ||| | ||||||||||||| ||||||||||| |||| | |  |||| ||</Hsp_midline>
    </Hsp>
  </Hit_hsps>
</Hit>
<Hit>
  <Hit_num>48</Hit_num>
  <Hit_id>gi|54610969|gb|AY626232.1|</Hit_id>
  <Hit_def>Gallus gallus telomerase RNA gene, partial sequence</Hit_def>
  <Hit_accession>AY626232</Hit_accession>
  <Hit_len>331</Hit_len>
  <Hit_hsps>
    <Hsp>
      <Hsp_num>1</Hsp_num>
      <Hsp_bit-score>48.1739</Hsp_bit-score>
      <Hsp_score>52</Hsp_score>
      <Hsp_evalue>0.137695</Hsp_evalue>
      <Hsp_query-from>354</Hsp_query-from>
      <Hsp_query-to>405</Hsp_query-to>
      <Hsp_hit-from>232</Hsp_hit-from>
      <Hsp_hit-to>284</Hsp_hit-to>
      <Hsp_query-frame>1</Hsp_query-frame>
      <Hsp_hit-frame>1</Hsp_hit-frame>
      <Hsp_identity>43</Hsp_identity>
      <Hsp_positive>43</Hsp_positive>
      <Hsp_gaps>1</Hsp_gaps>
      <Hsp_align-len>53</Hsp_align-len>
      <Hsp_qseq>CCAATGCTGTCGCGAAGAGTTCGGCTCTGTCAGCC-CGGCTGGGTCCGGGTGG</Hsp_qseq>
      <Hsp_hseq>CCATTGCCGCCGCGAAGAGTTCGCCTCTGTCAGCCTCGGCGGCGCGCGGGAGG</Hsp_hseq>
      <Hsp_midline>||| ||| | ||||||||||||| ||||||||||| |||| | |  |||| ||</Hsp_midline>
    </Hsp>
  </Hit_hsps>
</Hit>
<Hit>
  <Hit_num>49</Hit_num>
  <Hit_id>gi|7263105|gb|AF221938.1|AF221938</Hit_id>
  <Hit_def>Gallus gallus telomerase RNA gene, sequence</Hit_def>
  <Hit_accession>AF221938</Hit_accession>
  <Hit_len>569</Hit_len>
  <Hit_hsps>
    <Hsp>
      <Hsp_num>1</Hsp_num>
      <Hsp_bit-score>48.1739</Hsp_bit-score>
      <Hsp_score>52</Hsp_score>
      <Hsp_evalue>0.137695</Hsp_evalue>
      <Hsp_query-from>354</Hsp_query-from>
      <Hsp_query-to>405</Hsp_query-to>
      <Hsp_hit-from>406</Hsp_hit-from>
      <Hsp_hit-to>458</Hsp_hit-to>
      <Hsp_query-frame>1</Hsp_query-frame>
      <Hsp_hit-frame>1</Hsp_hit-frame>
      <Hsp_identity>43</Hsp_identity>
      <Hsp_positive>43</Hsp_positive>
      <Hsp_gaps>1</Hsp_gaps>
      <Hsp_align-len>53</Hsp_align-len>
      <Hsp_qseq>CCAATGCTGTCGCGAAGAGTTCGGCTCTGTCAGCC-CGGCTGGGTCCGGGTGG</Hsp_qseq>
      <Hsp_hseq>CCATTGCCGCCGCGAAGAGTTCGCCTCTGTCAGCCTCGGCGGCGCGCGGGAGG</Hsp_hseq>
      <Hsp_midline>||| ||| | ||||||||||||| ||||||||||| |||| | |  |||| ||</Hsp_midline>
    </Hsp>
  </Hit_hsps>
</Hit>
<Hit>
  <Hit_num>50</Hit_num>
  <Hit_id>gi|7263096|gb|AF221929.1|AF221929</Hit_id>
  <Hit_def>Cavia porcellus telomerase RNA gene, sequence</Hit_def>
  <Hit_accession>AF221929</Hit_accession>
  <Hit_len>517</Hit_len>
  <Hit_hsps>
    <Hsp>
      <Hsp_num>1</Hsp_num>
      <Hsp_bit-score>48.1739</Hsp_bit-score>
      <Hsp_score>52</Hsp_score>
      <Hsp_evalue>0.137695</Hsp_evalue>
      <Hsp_query-from>318</Hsp_query-from>
      <Hsp_query-to>387</Hsp_query-to>
      <Hsp_hit-from>325</Hsp_hit-from>
      <Hsp_hit-to>392</Hsp_hit-to>
      <Hsp_query-frame>1</Hsp_query-frame>
      <Hsp_hit-frame>1</Hsp_hit-frame>
      <Hsp_identity>53</Hsp_identity>
      <Hsp_positive>53</Hsp_positive>
      <Hsp_gaps>2</Hsp_gaps>
      <Hsp_align-len>70</Hsp_align-len>
      <Hsp_qseq>GGCCGCGATCAGCCCGGGCTTTCCCTACTTTGGGGCCCAATGCTGTCGCGAAGAGTTCGGCTCTGTCAGC</Hsp_qseq>
      <Hsp_hseq>GGCCGCGGCCGGCGCGGGGCTTCCCTGGA--GGCGCCCATGGCCGCCGCGAAGAGTTCGTCTCTGTCAGC</Hsp_hseq>
      <Hsp_midline>|||||||  | || ||||  ||||||     || |||||  || | ||||||||||||| ||||||||||</Hsp_midline>
    </Hsp>
  </Hit_hsps>
</Hit>
<Hit>
  <Hit_num>51</Hit_num>
  <Hit_id>gi|7263080|gb|AF221913.1|AF221913</Hit_id>
  <Hit_def>Bufo japonicus telomerase RNA gene, sequence</Hit_def>
  <Hit_accession>AF221913</Hit_accession>
  <Hit_len>520</Hit_len>
  <Hit_hsps>
    <Hsp>
      <Hsp_num>1</Hsp_num>
      <Hsp_bit-score>48.1739</Hsp_bit-score>
      <Hsp_score>52</Hsp_score>
      <Hsp_evalue>0.137695</Hsp_evalue>
      <Hsp_query-from>358</Hsp_query-from>
      <Hsp_query-to>388</Hsp_query-to>
      <Hsp_hit-from>357</Hsp_hit-from>
      <Hsp_hit-to>387</Hsp_hit-to>
      <Hsp_query-frame>1</Hsp_query-frame>
      <Hsp_hit-frame>1</Hsp_hit-frame>
      <Hsp_identity>29</Hsp_identity>
      <Hsp_positive>29</Hsp_positive>
      <Hsp_gaps>0</Hsp_gaps>
      <Hsp_align-len>31</Hsp_align-len>
      <Hsp_qseq>TGCTGTCGCGAAGAGTTCGGCTCTGTCAGCC</Hsp_qseq>
      <Hsp_hseq>TGCTGTTGCGAAGAGTTCGTCTCTGTCAGCC</Hsp_hseq>
      <Hsp_midline>|||||| |||||||||||| |||||||||||</Hsp_midline>
    </Hsp>
  </Hit_hsps>
</Hit>
<Hit>
  <Hit_num>52</Hit_num>
  <Hit_id>gi|1698050563|emb|LR606190.1|</Hit_id>
  <Hit_def>Aquila chrysaetos chrysaetos genome assembly, chromosome: 10</Hit_def>
  <Hit_accession>LR606190</Hit_accession>
  <Hit_len>43949808</Hit_len>
  <Hit_hsps>
    <Hsp>
      <Hsp_num>1</Hsp_num>
      <Hsp_bit-score>47.2722</Hsp_bit-score>
      <Hsp_score>51</Hsp_score>
      <Hsp_evalue>0.480603</Hsp_evalue>
      <Hsp_query-from>354</Hsp_query-from>
      <Hsp_query-to>402</Hsp_query-to>
      <Hsp_hit-from>5913575</Hsp_hit-from>
      <Hsp_hit-to>5913526</Hsp_hit-to>
      <Hsp_query-frame>1</Hsp_query-frame>
      <Hsp_hit-frame>-1</Hsp_hit-frame>
      <Hsp_identity>41</Hsp_identity>
      <Hsp_positive>41</Hsp_positive>
      <Hsp_gaps>1</Hsp_gaps>
      <Hsp_align-len>50</Hsp_align-len>
      <Hsp_qseq>CCAATGCTGTCGCGAAGAGTTCGGCTCTGTCAGCC-CGGCTGGGTCCGGG</Hsp_qseq>
      <Hsp_hseq>CCACTGCCGCCGCGAAGAGCTCGTCTCTGTCAGCCTCGGCGGCGGCCGGG</Hsp_hseq>
      <Hsp_midline>||| ||| | ||||||||| ||| ||||||||||| |||| | | |||||</Hsp_midline>
    </Hsp>
  </Hit_hsps>
</Hit>
<Hit>
  <Hit_num>53</Hit_num>
  <Hit_id>gi|1676320224|emb|LR594560.1|</Hit_id>
  <Hit_def>Streptopelia turtur genome assembly, chromosome: 9</Hit_def>
  <Hit_accession>LR594560</Hit_accession>
  <Hit_len>27101090</Hit_len>
  <Hit_hsps>
    <Hsp>
      <Hsp_num>1</Hsp_num>
      <Hsp_bit-score>47.2722</Hsp_bit-score>
      <Hsp_score>51</Hsp_score>
      <Hsp_evalue>0.480603</Hsp_evalue>
      <Hsp_query-from>354</Hsp_query-from>
      <Hsp_query-to>402</Hsp_query-to>
      <Hsp_hit-from>22927086</Hsp_hit-from>
      <Hsp_hit-to>22927135</Hsp_hit-to>
      <Hsp_query-frame>1</Hsp_query-frame>
      <Hsp_hit-frame>1</Hsp_hit-frame>
      <Hsp_identity>41</Hsp_identity>
      <Hsp_positive>41</Hsp_positive>
      <Hsp_gaps>1</Hsp_gaps>
      <Hsp_align-len>50</Hsp_align-len>
      <Hsp_qseq>CCAATGCTGTCGCGAAGAGTTCGGCTCTGTCAGCC-CGGCTGGGTCCGGG</Hsp_qseq>
      <Hsp_hseq>CCACTGCCGCCGCGAAGAGCTCGTCTCTGTCAGCCTCGGCGGCGGCCGGG</Hsp_hseq>
      <Hsp_midline>||| ||| | ||||||||| ||| ||||||||||| |||| | | |||||</Hsp_midline>
    </Hsp>
  </Hit_hsps>
</Hit>
<Hit>
  <Hit_num>54</Hit_num>
  <Hit_id>gi|1334655187|ref|XM_023733290.1|</Hit_id>
  <Hit_def>PREDICTED: Trichechus manatus latirostris sphingosine-1-phosphate receptor 4 (LOC101345635), mRNA</Hit_def>
  <Hit_accession>XM_023733290</Hit_accession>
  <Hit_len>3434</Hit_len>
  <Hit_hsps>
    <Hsp>
      <Hsp_num>1</Hsp_num>
      <Hsp_bit-score>47.2722</Hsp_bit-score>
      <Hsp_score>51</Hsp_score>
      <Hsp_evalue>0.480603</Hsp_evalue>
      <Hsp_query-from>303</Hsp_query-from>
      <Hsp_query-to>335</Hsp_query-to>
      <Hsp_hit-from>1243</Hsp_hit-from>
      <Hsp_hit-to>1275</Hsp_hit-to>
      <Hsp_query-frame>1</Hsp_query-frame>
      <Hsp_hit-frame>1</Hsp_hit-frame>
      <Hsp_identity>30</Hsp_identity>
      <Hsp_positive>30</Hsp_positive>
      <Hsp_gaps>0</Hsp_gaps>
      <Hsp_align-len>33</Hsp_align-len>
      <Hsp_qseq>GGCCCAGCCACTCCGGGCCGCGATCAGCCCGGG</Hsp_qseq>
      <Hsp_hseq>GGCCCAGCCACACCGGGCCGCAATCTGCCCGGG</Hsp_hseq>
      <Hsp_midline>||||||||||| ||||||||| ||| |||||||</Hsp_midline>
    </Hsp>
  </Hit_hsps>
</Hit>
<Hit>
  <Hit_num>55</Hit_num>
  <Hit_id>gi|7263091|gb|AF221924.1|AF221924</Hit_id>
  <Hit_def>Anodorhynchus hyacinthinus telomerase RNA gene, sequence</Hit_def>
  <Hit_accession>AF221924</Hit_accession>
  <Hit_len>538</Hit_len>
  <Hit_hsps>
    <Hsp>
      <Hsp_num>1</Hsp_num>
      <Hsp_bit-score>47.2722</Hsp_bit-score>
      <Hsp_score>51</Hsp_score>
      <Hsp_evalue>0.480603</Hsp_evalue>
      <Hsp_query-from>354</Hsp_query-from>
      <Hsp_query-to>392</Hsp_query-to>
      <Hsp_hit-from>369</Hsp_hit-from>
      <Hsp_hit-to>408</Hsp_hit-to>
      <Hsp_query-frame>1</Hsp_query-frame>
      <Hsp_hit-frame>1</Hsp_hit-frame>
      <Hsp_identity>35</Hsp_identity>
      <Hsp_positive>35</Hsp_positive>
      <Hsp_gaps>1</Hsp_gaps>
      <Hsp_align-len>40</Hsp_align-len>
      <Hsp_qseq>CCAATGCTGTCGCGAAGAGTTCGGCTCTGTCAGCC-CGGC</Hsp_qseq>
      <Hsp_hseq>CCACTGCCGCCGCGAAGAGTTCGTCTCTGTCAGCCTCGGC</Hsp_hseq>
      <Hsp_midline>||| ||| | ||||||||||||| ||||||||||| ||||</Hsp_midline>
    </Hsp>
  </Hit_hsps>
</Hit>
<Hit>
  <Hit_num>56</Hit_num>
  <Hit_id>gi|7263104|gb|AF221937.1|AF221937</Hit_id>
  <Hit_def>Chinchilla brevicaudata telomerase RNA gene, sequence</Hit_def>
  <Hit_accession>AF221937</Hit_accession>
  <Hit_len>545</Hit_len>
  <Hit_hsps>
    <Hsp>
      <Hsp_num>1</Hsp_num>
      <Hsp_bit-score>46.3705</Hsp_bit-score>
      <Hsp_score>50</Hsp_score>
      <Hsp_evalue>0.480603</Hsp_evalue>
      <Hsp_query-from>364</Hsp_query-from>
      <Hsp_query-to>411</Hsp_query-to>
      <Hsp_hit-from>392</Hsp_hit-from>
      <Hsp_hit-to>435</Hsp_hit-to>
      <Hsp_query-frame>1</Hsp_query-frame>
      <Hsp_hit-frame>1</Hsp_hit-frame>
      <Hsp_identity>41</Hsp_identity>
      <Hsp_positive>41</Hsp_positive>
      <Hsp_gaps>4</Hsp_gaps>
      <Hsp_align-len>48</Hsp_align-len>
      <Hsp_qseq>CGCGAAGAGTTCGGCTCTGTCAGCCCGGCTGGGTCCGGGTGGGGGCCG</Hsp_qseq>
      <Hsp_hseq>CGCGAAGAGTTCGTCTCTGTCAGCC--GC-GGGT-CGCGCGGGGGCCG</Hsp_hseq>
      <Hsp_midline>||||||||||||| |||||||||||  || |||| || | ||||||||</Hsp_midline>
    </Hsp>
  </Hit_hsps>
</Hit>
<Hit>
  <Hit_num>57</Hit_num>
  <Hit_id>gi|1304829427|gb|KX208097.1|</Hit_id>
  <Hit_def>Scinax ruber voucher TNHC-GDC 5850 piccolo presynaptic cytomatrix protein (PCLO) gene, partial cds</Hit_def>
  <Hit_accession>KX208097</Hit_accession>
  <Hit_len>927</Hit_len>
  <Hit_hsps>
    <Hsp>
      <Hsp_num>1</Hsp_num>
      <Hsp_bit-score>45.4688</Hsp_bit-score>
      <Hsp_score>49</Hsp_score>
      <Hsp_evalue>1.67747</Hsp_evalue>
      <Hsp_query-from>151</Hsp_query-from>
      <Hsp_query-to>184</Hsp_query-to>
      <Hsp_hit-from>687</Hsp_hit-from>
      <Hsp_hit-to>719</Hsp_hit-to>
      <Hsp_query-frame>1</Hsp_query-frame>
      <Hsp_hit-frame>1</Hsp_hit-frame>
      <Hsp_identity>31</Hsp_identity>
      <Hsp_positive>31</Hsp_positive>
      <Hsp_gaps>1</Hsp_gaps>
      <Hsp_align-len>34</Hsp_align-len>
      <Hsp_qseq>GGAGCAGCAACGGCAAGCAAAAAAAAAGTTCCAG</Hsp_qseq>
      <Hsp_hseq>GGAGCAGCAACAGCAA-CAAAGAAAAAGTTCCAG</Hsp_hseq>
      <Hsp_midline>||||||||||| |||| |||| ||||||||||||</Hsp_midline>
    </Hsp>
  </Hit_hsps>
</Hit>
<Hit>
  <Hit_num>58</Hit_num>
  <Hit_id>gi|160558658|gb|EU139123.1|</Hit_id>
  <Hit_def>Ovis aries telomerase RNA gene, partial sequence</Hit_def>
  <Hit_accession>EU139123</Hit_accession>
  <Hit_len>474</Hit_len>
  <Hit_hsps>
    <Hsp>
      <Hsp_num>1</Hsp_num>
      <Hsp_bit-score>45.4688</Hsp_bit-score>
      <Hsp_score>49</Hsp_score>
      <Hsp_evalue>1.67747</Hsp_evalue>
      <Hsp_query-from>318</Hsp_query-from>
      <Hsp_query-to>406</Hsp_query-to>
      <Hsp_hit-from>277</Hsp_hit-from>
      <Hsp_hit-to>362</Hsp_hit-to>
      <Hsp_query-frame>1</Hsp_query-frame>
      <Hsp_hit-frame>1</Hsp_hit-frame>
      <Hsp_identity>67</Hsp_identity>
      <Hsp_positive>67</Hsp_positive>
      <Hsp_gaps>7</Hsp_gaps>
      <Hsp_align-len>91</Hsp_align-len>
      <Hsp_qseq>GGCCGCGATCAGCCCGG-GCTTTCCCTACTTTGGGGCCCAATGCTGTCGCGAAGAGTTCGGCTCTGTCAGCC-CGGCTGGGTCCGGGTGGG</Hsp_qseq>
      <Hsp_hseq>GGCCGCAGTCGGCCCGGTGCTT---CTCCGGAGGTGTCCATTGCCGCCGTGAAGAGTTGGGCTCTGTCAGCCGCGGGTCGCTC--GGTGGG</Hsp_hseq>
      <Hsp_midline>||||||  || |||||| ||||   || |   || | ||| ||| | || |||||||| ||||||||||||| ||| | | ||  ||||||</Hsp_midline>
    </Hsp>
  </Hit_hsps>
</Hit>
<Hit>
  <Hit_num>59</Hit_num>
  <Hit_id>gi|17402763|gb|AC092069.2|</Hit_id>
  <Hit_def>Homo sapiens chromosome 19 clone CTC-425F1, complete sequence</Hit_def>
  <Hit_accession>AC092069</Hit_accession>
  <Hit_len>81621</Hit_len>
  <Hit_hsps>
    <Hsp>
      <Hsp_num>1</Hsp_num>
      <Hsp_bit-score>45.4688</Hsp_bit-score>
      <Hsp_score>49</Hsp_score>
      <Hsp_evalue>1.67747</Hsp_evalue>
      <Hsp_query-from>375</Hsp_query-from>
      <Hsp_query-to>406</Hsp_query-to>
      <Hsp_hit-from>6155</Hsp_hit-from>
      <Hsp_hit-to>6124</Hsp_hit-to>
      <Hsp_query-frame>1</Hsp_query-frame>
      <Hsp_hit-frame>-1</Hsp_hit-frame>
      <Hsp_identity>29</Hsp_identity>
      <Hsp_positive>29</Hsp_positive>
      <Hsp_gaps>0</Hsp_gaps>
      <Hsp_align-len>32</Hsp_align-len>
      <Hsp_qseq>CGGCTCTGTCAGCCCGGCTGGGTCCGGGTGGG</Hsp_qseq>
      <Hsp_hseq>CGTCTCTGTCGGCCCGGGTGGGTCCGGGTGGG</Hsp_hseq>
      <Hsp_midline>|| ||||||| |||||| ||||||||||||||</Hsp_midline>
    </Hsp>
  </Hit_hsps>
</Hit>
<Hit>
  <Hit_num>60</Hit_num>
  <Hit_id>gi|28416074|gb|AC138474.2|</Hit_id>
  <Hit_def>Homo sapiens chromosome 19 clone CTC-239J10, complete sequence</Hit_def>
  <Hit_accession>AC138474</Hit_accession>
  <Hit_len>63799</Hit_len>
  <Hit_hsps>
    <Hsp>
      <Hsp_num>1</Hsp_num>
      <Hsp_bit-score>45.4688</Hsp_bit-score>
      <Hsp_score>49</Hsp_score>
      <Hsp_evalue>1.67747</Hsp_evalue>
      <Hsp_query-from>375</Hsp_query-from>
      <Hsp_query-to>406</Hsp_query-to>
      <Hsp_hit-from>63772</Hsp_hit-from>
      <Hsp_hit-to>63741</Hsp_hit-to>
      <Hsp_query-frame>1</Hsp_query-frame>
      <Hsp_hit-frame>-1</Hsp_hit-frame>
      <Hsp_identity>29</Hsp_identity>
      <Hsp_positive>29</Hsp_positive>
      <Hsp_gaps>0</Hsp_gaps>
      <Hsp_align-len>32</Hsp_align-len>
      <Hsp_qseq>CGGCTCTGTCAGCCCGGCTGGGTCCGGGTGGG</Hsp_qseq>
      <Hsp_hseq>CGTCTCTGTCGGCCCGGGTGGGTCCGGGTGGG</Hsp_hseq>
      <Hsp_midline>|| ||||||| |||||| ||||||||||||||</Hsp_midline>
    </Hsp>
  </Hit_hsps>
</Hit>
<Hit>
  <Hit_num>61</Hit_num>
  <Hit_id>gi|62752854|ref|NG_005076.1|</Hit_id>
  <Hit_def>Bos taurus telomerase RNA pseudogene (LOC548614) on chromosome 18 &gt;gi|7263108|gb|AF221941.1|AF221941 Bos taurus telomerase RNA pseudogene</Hit_def>
  <Hit_accession>NG_005076</Hit_accession>
  <Hit_len>830</Hit_len>
  <Hit_hsps>
    <Hsp>
      <Hsp_num>1</Hsp_num>
      <Hsp_bit-score>45.4688</Hsp_bit-score>
      <Hsp_score>49</Hsp_score>
      <Hsp_evalue>1.67747</Hsp_evalue>
      <Hsp_query-from>318</Hsp_query-from>
      <Hsp_query-to>406</Hsp_query-to>
      <Hsp_hit-from>505</Hsp_hit-from>
      <Hsp_hit-to>590</Hsp_hit-to>
      <Hsp_query-frame>1</Hsp_query-frame>
      <Hsp_hit-frame>1</Hsp_hit-frame>
      <Hsp_identity>67</Hsp_identity>
      <Hsp_positive>67</Hsp_positive>
      <Hsp_gaps>7</Hsp_gaps>
      <Hsp_align-len>91</Hsp_align-len>
      <Hsp_qseq>GGCCGCGATCAGCCCGG-GCTTTCCCTACTTTGGGGCCCAATGCTGTCGCGAAGAGTTCGGCTCTGTCAGCC-CGGCTGGGTCCGGGTGGG</Hsp_qseq>
      <Hsp_hseq>GGCCGCAGTCGGCCCGGTGCTT---CTCCGGAGGTGTCCATTGCCGCCGTGAAGAGTTGGGCTCTGTCAGCCGCGGGTCGCTC--GGTGGG</Hsp_hseq>
      <Hsp_midline>||||||  || |||||| ||||   || |   || | ||| ||| | || |||||||| ||||||||||||| ||| | | ||  ||||||</Hsp_midline>
    </Hsp>
  </Hit_hsps>
</Hit>
<Hit>
  <Hit_num>62</Hit_num>
  <Hit_id>gi|7263099|gb|AF221932.1|AF221932</Hit_id>
  <Hit_def>Elephas maximus telomerase RNA gene, sequence</Hit_def>
  <Hit_accession>AF221932</Hit_accession>
  <Hit_len>549</Hit_len>
  <Hit_hsps>
    <Hsp>
      <Hsp_num>1</Hsp_num>
      <Hsp_bit-score>45.4688</Hsp_bit-score>
      <Hsp_score>49</Hsp_score>
      <Hsp_evalue>1.67747</Hsp_evalue>
      <Hsp_query-from>318</Hsp_query-from>
      <Hsp_query-to>388</Hsp_query-to>
      <Hsp_hit-from>352</Hsp_hit-from>
      <Hsp_hit-to>420</Hsp_hit-to>
      <Hsp_query-frame>1</Hsp_query-frame>
      <Hsp_hit-frame>1</Hsp_hit-frame>
      <Hsp_identity>53</Hsp_identity>
      <Hsp_positive>53</Hsp_positive>
      <Hsp_gaps>2</Hsp_gaps>
      <Hsp_align-len>71</Hsp_align-len>
      <Hsp_qseq>GGCCGCGATCAGCCCGGGCTTTCCCTACTTTGGGGCCCAATGCTGTCGCGAAGAGTTCGGCTCTGTCAGCC</Hsp_qseq>
      <Hsp_hseq>GGCCGCGGTCGGCCTGGGGCTTCTC--CGGAGGTTCCCGCTGCCGCCGCGAAGAGTTGGGCTCTGTCAGCC</Hsp_hseq>
      <Hsp_midline>||||||| || ||| |||  ||| |  |   ||  |||  ||| | ||||||||||| |||||||||||||</Hsp_midline>
    </Hsp>
  </Hit_hsps>
</Hit>
<Hit>
  <Hit_num>63</Hit_num>
  <Hit_id>gi|7263093|gb|AF221926.1|AF221926</Hit_id>
  <Hit_def>Ceratophrys ornata telomerase RNA gene, sequence</Hit_def>
  <Hit_accession>AF221926</Hit_accession>
  <Hit_len>507</Hit_len>
  <Hit_hsps>
    <Hsp>
      <Hsp_num>1</Hsp_num>
      <Hsp_bit-score>45.4688</Hsp_bit-score>
      <Hsp_score>49</Hsp_score>
      <Hsp_evalue>1.67747</Hsp_evalue>
      <Hsp_query-from>362</Hsp_query-from>
      <Hsp_query-to>388</Hsp_query-to>
      <Hsp_hit-from>353</Hsp_hit-from>
      <Hsp_hit-to>379</Hsp_hit-to>
      <Hsp_query-frame>1</Hsp_query-frame>
      <Hsp_hit-frame>1</Hsp_hit-frame>
      <Hsp_identity>26</Hsp_identity>
      <Hsp_positive>26</Hsp_positive>
      <Hsp_gaps>0</Hsp_gaps>
      <Hsp_align-len>27</Hsp_align-len>
      <Hsp_qseq>GTCGCGAAGAGTTCGGCTCTGTCAGCC</Hsp_qseq>
      <Hsp_hseq>GTCGCGAAGAGTTCGTCTCTGTCAGCC</Hsp_hseq>
      <Hsp_midline>||||||||||||||| |||||||||||</Hsp_midline>
    </Hsp>
  </Hit_hsps>
</Hit>
<Hit>
  <Hit_num>64</Hit_num>
  <Hit_id>gi|3719224|gb|AF054814.1|AF054814</Hit_id>
  <Hit_def>Bos taurus telomerase RNA gene, complete sequence</Hit_def>
  <Hit_accession>AF054814</Hit_accession>
  <Hit_len>435</Hit_len>
  <Hit_hsps>
    <Hsp>
      <Hsp_num>1</Hsp_num>
      <Hsp_bit-score>45.4688</Hsp_bit-score>
      <Hsp_score>49</Hsp_score>
      <Hsp_evalue>1.67747</Hsp_evalue>
      <Hsp_query-from>318</Hsp_query-from>
      <Hsp_query-to>406</Hsp_query-to>
      <Hsp_hit-from>244</Hsp_hit-from>
      <Hsp_hit-to>329</Hsp_hit-to>
      <Hsp_query-frame>1</Hsp_query-frame>
      <Hsp_hit-frame>1</Hsp_hit-frame>
      <Hsp_identity>67</Hsp_identity>
      <Hsp_positive>67</Hsp_positive>
      <Hsp_gaps>7</Hsp_gaps>
      <Hsp_align-len>91</Hsp_align-len>
      <Hsp_qseq>GGCCGCGATCAGCCCGG-GCTTTCCCTACTTTGGGGCCCAATGCTGTCGCGAAGAGTTCGGCTCTGTCAGCC-CGGCTGGGTCCGGGTGGG</Hsp_qseq>
      <Hsp_hseq>GGCCGCGGTCGGCCCGGTGCTT---CTCCGGAGGTGTCCATTGCCGCCGTGAAGAATTGGGCTCTGTCAGCCGCGGGTCGCTC--GGTGGG</Hsp_hseq>
      <Hsp_midline>||||||| || |||||| ||||   || |   || | ||| ||| | || ||||| || ||||||||||||| ||| | | ||  ||||||</Hsp_midline>
    </Hsp>
  </Hit_hsps>
</Hit>
<Hit>
  <Hit_num>65</Hit_num>
  <Hit_id>gi|297636623|gb|AC194569.3|</Hit_id>
  <Hit_def>Pan troglodytes BAC clone CH251-94G22 from chromosome 4, complete sequence</Hit_def>
  <Hit_accession>AC194569</Hit_accession>
  <Hit_len>180384</Hit_len>
  <Hit_hsps>
    <Hsp>
      <Hsp_num>1</Hsp_num>
      <Hsp_bit-score>44.5672</Hsp_bit-score>
      <Hsp_score>48</Hsp_score>
      <Hsp_evalue>1.67747</Hsp_evalue>
      <Hsp_query-from>387</Hsp_query-from>
      <Hsp_query-to>422</Hsp_query-to>
      <Hsp_hit-from>34188</Hsp_hit-from>
      <Hsp_hit-to>34225</Hsp_hit-to>
      <Hsp_query-frame>1</Hsp_query-frame>
      <Hsp_hit-frame>1</Hsp_hit-frame>
      <Hsp_identity>33</Hsp_identity>
      <Hsp_positive>33</Hsp_positive>
      <Hsp_gaps>2</Hsp_gaps>
      <Hsp_align-len>38</Hsp_align-len>
      <Hsp_qseq>CCCGGCTGGGTCCGGGTGG--GGGCCGGCACAGAGGGA</Hsp_qseq>
      <Hsp_hseq>CCCGGCTGGGTCCGGCTGGGTGGGACGGGACAGAGGGA</Hsp_hseq>
      <Hsp_midline>||||||||||||||| |||  ||| ||| |||||||||</Hsp_midline>
    </Hsp>
  </Hit_hsps>
</Hit>
<Hit>
  <Hit_num>66</Hit_num>
  <Hit_id>gi|27573518|gb|AC019103.8|</Hit_id>
  <Hit_def>Homo sapiens BAC clone RP11-460I19 from 4, complete sequence</Hit_def>
  <Hit_accession>AC019103</Hit_accession>
  <Hit_len>177950</Hit_len>
  <Hit_hsps>
    <Hsp>
      <Hsp_num>1</Hsp_num>
      <Hsp_bit-score>44.5672</Hsp_bit-score>
      <Hsp_score>48</Hsp_score>
      <Hsp_evalue>1.67747</Hsp_evalue>
      <Hsp_query-from>387</Hsp_query-from>
      <Hsp_query-to>422</Hsp_query-to>
      <Hsp_hit-from>111208</Hsp_hit-from>
      <Hsp_hit-to>111245</Hsp_hit-to>
      <Hsp_query-frame>1</Hsp_query-frame>
      <Hsp_hit-frame>1</Hsp_hit-frame>
      <Hsp_identity>33</Hsp_identity>
      <Hsp_positive>33</Hsp_positive>
      <Hsp_gaps>2</Hsp_gaps>
      <Hsp_align-len>38</Hsp_align-len>
      <Hsp_qseq>CCCGGCTGGGTCCGGGTGG--GGGCCGGCACAGAGGGA</Hsp_qseq>
      <Hsp_hseq>CCCGGCTGGGTCCGGCTGGCTGGGACGGGACAGAGGGA</Hsp_hseq>
      <Hsp_midline>||||||||||||||| |||  ||| ||| |||||||||</Hsp_midline>
    </Hsp>
  </Hit_hsps>
</Hit>
<Hit>
  <Hit_num>67</Hit_num>
  <Hit_id>gi|7263109|gb|AF221942.1|AF221942</Hit_id>
  <Hit_def>Sus scrofa telomerase RNA pseudogene</Hit_def>
  <Hit_accession>AF221942</Hit_accession>
  <Hit_len>482</Hit_len>
  <Hit_hsps>
    <Hsp>
      <Hsp_num>1</Hsp_num>
      <Hsp_bit-score>44.5672</Hsp_bit-score>
      <Hsp_score>48</Hsp_score>
      <Hsp_evalue>1.67747</Hsp_evalue>
      <Hsp_query-from>350</Hsp_query-from>
      <Hsp_query-to>388</Hsp_query-to>
      <Hsp_hit-from>325</Hsp_hit-from>
      <Hsp_hit-to>363</Hsp_hit-to>
      <Hsp_query-frame>1</Hsp_query-frame>
      <Hsp_hit-frame>1</Hsp_hit-frame>
      <Hsp_identity>33</Hsp_identity>
      <Hsp_positive>33</Hsp_positive>
      <Hsp_gaps>0</Hsp_gaps>
      <Hsp_align-len>39</Hsp_align-len>
      <Hsp_qseq>GGGCCCAATGCTGTCGCGAAGAGTTCGGCTCTGTCAGCC</Hsp_qseq>
      <Hsp_hseq>GGGCCCACTGCCTCCGCGAAGAGTTGGGCTGTGTCAGCC</Hsp_hseq>
      <Hsp_midline>||||||| |||   ||||||||||| |||| ||||||||</Hsp_midline>
    </Hsp>
  </Hit_hsps>
</Hit>
<Hit>
  <Hit_num>68</Hit_num>
  <Hit_id>gi|1698050535|emb|LR606189.1|</Hit_id>
  <Hit_def>Aquila chrysaetos chrysaetos genome assembly, chromosome: 9</Hit_def>
  <Hit_accession>LR606189</Hit_accession>
  <Hit_len>45241448</Hit_len>
  <Hit_hsps>
    <Hsp>
      <Hsp_num>1</Hsp_num>
      <Hsp_bit-score>43.6655</Hsp_bit-score>
      <Hsp_score>47</Hsp_score>
      <Hsp_evalue>5.85494</Hsp_evalue>
      <Hsp_query-from>400</Hsp_query-from>
      <Hsp_query-to>431</Hsp_query-to>
      <Hsp_hit-from>3661015</Hsp_hit-from>
      <Hsp_hit-to>3661047</Hsp_hit-to>
      <Hsp_query-frame>1</Hsp_query-frame>
      <Hsp_hit-frame>1</Hsp_hit-frame>
      <Hsp_identity>30</Hsp_identity>
      <Hsp_positive>30</Hsp_positive>
      <Hsp_gaps>1</Hsp_gaps>
      <Hsp_align-len>33</Hsp_align-len>
      <Hsp_qseq>GGGTG-GGGGCCGGCACAGAGGGACACACCGGG</Hsp_qseq>
      <Hsp_hseq>GGGTGCGGGGCCGGCACTGAGGGACCCACCGGG</Hsp_hseq>
      <Hsp_midline>||||| ||||||||||| ||||||| |||||||</Hsp_midline>
    </Hsp>
  </Hit_hsps>
</Hit>
<Hit>
  <Hit_num>69</Hit_num>
  <Hit_id>gi|1304829445|gb|KX208106.1|</Hit_id>
  <Hit_def>Agalychnis callidryas voucher TNHC-GDC 3050 piccolo presynaptic cytomatrix protein (PCLO) gene, partial cds</Hit_def>
  <Hit_accession>KX208106</Hit_accession>
  <Hit_len>927</Hit_len>
  <Hit_hsps>
    <Hsp>
      <Hsp_num>1</Hsp_num>
      <Hsp_bit-score>43.6655</Hsp_bit-score>
      <Hsp_score>47</Hsp_score>
      <Hsp_evalue>5.85494</Hsp_evalue>
      <Hsp_query-from>140</Hsp_query-from>
      <Hsp_query-to>184</Hsp_query-to>
      <Hsp_hit-from>677</Hsp_hit-from>
      <Hsp_hit-to>719</Hsp_hit-to>
      <Hsp_query-frame>1</Hsp_query-frame>
      <Hsp_hit-frame>1</Hsp_hit-frame>
      <Hsp_identity>38</Hsp_identity>
      <Hsp_positive>38</Hsp_positive>
      <Hsp_gaps>2</Hsp_gaps>
      <Hsp_align-len>45</Hsp_align-len>
      <Hsp_qseq>AAAAAAAGTTGGGAGCAGCAACGGCAAGCAAAAAAAAAGTTCCAG</Hsp_qseq>
      <Hsp_hseq>AAAGAGAGTTGG-AGCAGCAACAGCAA-CAAAGAAAAAGTTCTAG</Hsp_hseq>
      <Hsp_midline>||| | |||||| ||||||||| |||| |||| ||||||||| ||</Hsp_midline>
    </Hsp>
  </Hit_hsps>
</Hit>
<Hit>
  <Hit_num>70</Hit_num>
  <Hit_id>gi|7263076|gb|AF221909.1|AF221909</Hit_id>
  <Hit_def>Microtus ochrogaster telomerase RNA gene, sequence</Hit_def>
  <Hit_accession>AF221909</Hit_accession>
  <Hit_len>496</Hit_len>
  <Hit_hsps>
    <Hsp>
      <Hsp_num>1</Hsp_num>
      <Hsp_bit-score>43.6655</Hsp_bit-score>
      <Hsp_score>47</Hsp_score>
      <Hsp_evalue>5.85494</Hsp_evalue>
      <Hsp_query-from>358</Hsp_query-from>
      <Hsp_query-to>388</Hsp_query-to>
      <Hsp_hit-from>344</Hsp_hit-from>
      <Hsp_hit-to>374</Hsp_hit-to>
      <Hsp_query-frame>1</Hsp_query-frame>
      <Hsp_hit-frame>1</Hsp_hit-frame>
      <Hsp_identity>28</Hsp_identity>
      <Hsp_positive>28</Hsp_positive>
      <Hsp_gaps>0</Hsp_gaps>
      <Hsp_align-len>31</Hsp_align-len>
      <Hsp_qseq>TGCTGTCGCGAAGAGTTCGGCTCTGTCAGCC</Hsp_qseq>
      <Hsp_hseq>TGCCGCCGCGAAGAGTTCGTCTCTGTCAGCC</Hsp_hseq>
      <Hsp_midline>||| | ||||||||||||| |||||||||||</Hsp_midline>
    </Hsp>
  </Hit_hsps>
</Hit>
<Hit>
  <Hit_num>71</Hit_num>
  <Hit_id>gi|1304829421|gb|KX208094.1|</Hit_id>
  <Hit_def>Rentapia hosii voucher TNHC-GDC 31201 piccolo presynaptic cytomatrix protein (PCLO) gene, partial cds</Hit_def>
  <Hit_accession>KX208094</Hit_accession>
  <Hit_len>927</Hit_len>
  <Hit_hsps>
    <Hsp>
      <Hsp_num>1</Hsp_num>
      <Hsp_bit-score>42.7638</Hsp_bit-score>
      <Hsp_score>46</Hsp_score>
      <Hsp_evalue>5.85494</Hsp_evalue>
      <Hsp_query-from>136</Hsp_query-from>
      <Hsp_query-to>184</Hsp_query-to>
      <Hsp_hit-from>674</Hsp_hit-from>
      <Hsp_hit-to>719</Hsp_hit-to>
      <Hsp_query-frame>1</Hsp_query-frame>
      <Hsp_hit-frame>1</Hsp_hit-frame>
      <Hsp_identity>40</Hsp_identity>
      <Hsp_positive>40</Hsp_positive>
      <Hsp_gaps>3</Hsp_gaps>
      <Hsp_align-len>49</Hsp_align-len>
      <Hsp_qseq>GGCAAAAAAAAGTTGGGAGCAGCAACGGCAAGCAAAAAAAAAGTTCCAG</Hsp_qseq>
      <Hsp_hseq>GGCAAAGAGAATT--GGAGCAGCAACAGCAA-CAAAGAAAAAGTTCTAG</Hsp_hseq>
      <Hsp_midline>|||||| | || |  ||||||||||| |||| |||| ||||||||| ||</Hsp_midline>
    </Hsp>
  </Hit_hsps>
</Hit>
<Hit>
  <Hit_num>72</Hit_num>
  <Hit_id>gi|1304911388|ref|XR_002743649.1|</Hit_id>
  <Hit_def>PREDICTED: Felis catus uncharacterized LOC109501310 (LOC109501310), transcript variant X4, ncRNA</Hit_def>
  <Hit_accession>XR_002743649</Hit_accession>
  <Hit_len>4353</Hit_len>
  <Hit_hsps>
    <Hsp>
      <Hsp_num>1</Hsp_num>
      <Hsp_bit-score>42.7638</Hsp_bit-score>
      <Hsp_score>46</Hsp_score>
      <Hsp_evalue>5.85494</Hsp_evalue>
      <Hsp_query-from>385</Hsp_query-from>
      <Hsp_query-to>427</Hsp_query-to>
      <Hsp_hit-from>560</Hsp_hit-from>
      <Hsp_hit-to>518</Hsp_hit-to>
      <Hsp_query-frame>1</Hsp_query-frame>
      <Hsp_hit-frame>-1</Hsp_hit-frame>
      <Hsp_identity>35</Hsp_identity>
      <Hsp_positive>35</Hsp_positive>
      <Hsp_gaps>0</Hsp_gaps>
      <Hsp_align-len>43</Hsp_align-len>
      <Hsp_qseq>AGCCCGGCTGGGTCCGGGTGGGGGCCGGCACAGAGGGACACAC</Hsp_qseq>
      <Hsp_hseq>AGCCAGGCTGGACCCGGGTGGGGGGCTGCCCAGCGGGACCCAC</Hsp_hseq>
      <Hsp_midline>|||| ||||||  ||||||||||| | || ||| ||||| |||</Hsp_midline>
    </Hsp>
  </Hit_hsps>
</Hit>
<Hit>
  <Hit_num>73</Hit_num>
  <Hit_id>gi|1304911387|ref|XR_002743648.1|</Hit_id>
  <Hit_def>PREDICTED: Felis catus uncharacterized LOC109501310 (LOC109501310), transcript variant X3, ncRNA</Hit_def>
  <Hit_accession>XR_002743648</Hit_accession>
  <Hit_len>3175</Hit_len>
  <Hit_hsps>
    <Hsp>
      <Hsp_num>1</Hsp_num>
      <Hsp_bit-score>42.7638</Hsp_bit-score>
      <Hsp_score>46</Hsp_score>
      <Hsp_evalue>5.85494</Hsp_evalue>
      <Hsp_query-from>385</Hsp_query-from>
      <Hsp_query-to>427</Hsp_query-to>
      <Hsp_hit-from>546</Hsp_hit-from>
      <Hsp_hit-to>504</Hsp_hit-to>
      <Hsp_query-frame>1</Hsp_query-frame>
      <Hsp_hit-frame>-1</Hsp_hit-frame>
      <Hsp_identity>35</Hsp_identity>
      <Hsp_positive>35</Hsp_positive>
      <Hsp_gaps>0</Hsp_gaps>
      <Hsp_align-len>43</Hsp_align-len>
      <Hsp_qseq>AGCCCGGCTGGGTCCGGGTGGGGGCCGGCACAGAGGGACACAC</Hsp_qseq>
      <Hsp_hseq>AGCCAGGCTGGACCCGGGTGGGGGGCTGCCCAGCGGGACCCAC</Hsp_hseq>
      <Hsp_midline>|||| ||||||  ||||||||||| | || ||| ||||| |||</Hsp_midline>
    </Hsp>
  </Hit_hsps>
</Hit>
<Hit>
  <Hit_num>74</Hit_num>
  <Hit_id>gi|1304911386|ref|XR_002743647.1|</Hit_id>
  <Hit_def>PREDICTED: Felis catus uncharacterized LOC109501310 (LOC109501310), transcript variant X2, ncRNA</Hit_def>
  <Hit_accession>XR_002743647</Hit_accession>
  <Hit_len>4604</Hit_len>
  <Hit_hsps>
    <Hsp>
      <Hsp_num>1</Hsp_num>
      <Hsp_bit-score>42.7638</Hsp_bit-score>
      <Hsp_score>46</Hsp_score>
      <Hsp_evalue>5.85494</Hsp_evalue>
      <Hsp_query-from>385</Hsp_query-from>
      <Hsp_query-to>427</Hsp_query-to>
      <Hsp_hit-from>560</Hsp_hit-from>
      <Hsp_hit-to>518</Hsp_hit-to>
      <Hsp_query-frame>1</Hsp_query-frame>
      <Hsp_hit-frame>-1</Hsp_hit-frame>
      <Hsp_identity>35</Hsp_identity>
      <Hsp_positive>35</Hsp_positive>
      <Hsp_gaps>0</Hsp_gaps>
      <Hsp_align-len>43</Hsp_align-len>
      <Hsp_qseq>AGCCCGGCTGGGTCCGGGTGGGGGCCGGCACAGAGGGACACAC</Hsp_qseq>
      <Hsp_hseq>AGCCAGGCTGGACCCGGGTGGGGGGCTGCCCAGCGGGACCCAC</Hsp_hseq>
      <Hsp_midline>|||| ||||||  ||||||||||| | || ||| ||||| |||</Hsp_midline>
    </Hsp>
  </Hit_hsps>
</Hit>
<Hit>
  <Hit_num>75</Hit_num>
  <Hit_id>gi|1304911385|ref|XR_002159268.2|</Hit_id>
  <Hit_def>PREDICTED: Felis catus uncharacterized LOC109501310 (LOC109501310), transcript variant X1, ncRNA</Hit_def>
  <Hit_accession>XR_002159268</Hit_accession>
  <Hit_len>5441</Hit_len>
  <Hit_hsps>
    <Hsp>
      <Hsp_num>1</Hsp_num>
      <Hsp_bit-score>42.7638</Hsp_bit-score>
      <Hsp_score>46</Hsp_score>
      <Hsp_evalue>5.85494</Hsp_evalue>
      <Hsp_query-from>385</Hsp_query-from>
      <Hsp_query-to>427</Hsp_query-to>
      <Hsp_hit-from>560</Hsp_hit-from>
      <Hsp_hit-to>518</Hsp_hit-to>
      <Hsp_query-frame>1</Hsp_query-frame>
      <Hsp_hit-frame>-1</Hsp_hit-frame>
      <Hsp_identity>35</Hsp_identity>
      <Hsp_positive>35</Hsp_positive>
      <Hsp_gaps>0</Hsp_gaps>
      <Hsp_align-len>43</Hsp_align-len>
      <Hsp_qseq>AGCCCGGCTGGGTCCGGGTGGGGGCCGGCACAGAGGGACACAC</Hsp_qseq>
      <Hsp_hseq>AGCCAGGCTGGACCCGGGTGGGGGGCTGCCCAGCGGGACCCAC</Hsp_hseq>
      <Hsp_midline>|||| ||||||  ||||||||||| | || ||| ||||| |||</Hsp_midline>
    </Hsp>
  </Hit_hsps>
</Hit>
<Hit>
  <Hit_num>76</Hit_num>
  <Hit_id>gi|1239951168|ref|XR_002616901.1|</Hit_id>
  <Hit_def>PREDICTED: Canis lupus familiaris uncharacterized LOC106560091 (LOC106560091), transcript variant X6, ncRNA</Hit_def>
  <Hit_accession>XR_002616901</Hit_accession>
  <Hit_len>2728</Hit_len>
  <Hit_hsps>
    <Hsp>
      <Hsp_num>1</Hsp_num>
      <Hsp_bit-score>42.7638</Hsp_bit-score>
      <Hsp_score>46</Hsp_score>
      <Hsp_evalue>5.85494</Hsp_evalue>
      <Hsp_query-from>378</Hsp_query-from>
      <Hsp_query-to>417</Hsp_query-to>
      <Hsp_hit-from>53</Hsp_hit-from>
      <Hsp_hit-to>15</Hsp_hit-to>
      <Hsp_query-frame>1</Hsp_query-frame>
      <Hsp_hit-frame>-1</Hsp_hit-frame>
      <Hsp_identity>34</Hsp_identity>
      <Hsp_positive>34</Hsp_positive>
      <Hsp_gaps>1</Hsp_gaps>
      <Hsp_align-len>40</Hsp_align-len>
      <Hsp_qseq>CTCTGTCAGCCCGGCTGGGTCCGGGTGGGGGCCGGCACAG</Hsp_qseq>
      <Hsp_hseq>CTCTGCCGGCCCGGGTGGGTCCGGGTGGGTCCCGG-ACAG</Hsp_hseq>
      <Hsp_midline>||||| | |||||| ||||||||||||||  |||| ||||</Hsp_midline>
    </Hsp>
  </Hit_hsps>
</Hit>
<Hit>
  <Hit_num>77</Hit_num>
  <Hit_id>gi|1239951167|ref|XR_002616900.1|</Hit_id>
  <Hit_def>PREDICTED: Canis lupus familiaris uncharacterized LOC106560091 (LOC106560091), transcript variant X5, ncRNA</Hit_def>
  <Hit_accession>XR_002616900</Hit_accession>
  <Hit_len>2404</Hit_len>
  <Hit_hsps>
    <Hsp>
      <Hsp_num>1</Hsp_num>
      <Hsp_bit-score>42.7638</Hsp_bit-score>
      <Hsp_score>46</Hsp_score>
      <Hsp_evalue>5.85494</Hsp_evalue>
      <Hsp_query-from>378</Hsp_query-from>
      <Hsp_query-to>417</Hsp_query-to>
      <Hsp_hit-from>53</Hsp_hit-from>
      <Hsp_hit-to>15</Hsp_hit-to>
      <Hsp_query-frame>1</Hsp_query-frame>
      <Hsp_hit-frame>-1</Hsp_hit-frame>
      <Hsp_identity>34</Hsp_identity>
      <Hsp_positive>34</Hsp_positive>
      <Hsp_gaps>1</Hsp_gaps>
      <Hsp_align-len>40</Hsp_align-len>
      <Hsp_qseq>CTCTGTCAGCCCGGCTGGGTCCGGGTGGGGGCCGGCACAG</Hsp_qseq>
      <Hsp_hseq>CTCTGCCGGCCCGGGTGGGTCCGGGTGGGTCCCGG-ACAG</Hsp_hseq>
      <Hsp_midline>||||| | |||||| ||||||||||||||  |||| ||||</Hsp_midline>
    </Hsp>
  </Hit_hsps>
</Hit>
<Hit>
  <Hit_num>78</Hit_num>
  <Hit_id>gi|1239951166|ref|XR_002616899.1|</Hit_id>
  <Hit_def>PREDICTED: Canis lupus familiaris uncharacterized LOC106560091 (LOC106560091), transcript variant X4, ncRNA</Hit_def>
  <Hit_accession>XR_002616899</Hit_accession>
  <Hit_len>2071</Hit_len>
  <Hit_hsps>
    <Hsp>
      <Hsp_num>1</Hsp_num>
      <Hsp_bit-score>42.7638</Hsp_bit-score>
      <Hsp_score>46</Hsp_score>
      <Hsp_evalue>5.85494</Hsp_evalue>
      <Hsp_query-from>378</Hsp_query-from>
      <Hsp_query-to>417</Hsp_query-to>
      <Hsp_hit-from>53</Hsp_hit-from>
      <Hsp_hit-to>15</Hsp_hit-to>
      <Hsp_query-frame>1</Hsp_query-frame>
      <Hsp_hit-frame>-1</Hsp_hit-frame>
      <Hsp_identity>34</Hsp_identity>
      <Hsp_positive>34</Hsp_positive>
      <Hsp_gaps>1</Hsp_gaps>
      <Hsp_align-len>40</Hsp_align-len>
      <Hsp_qseq>CTCTGTCAGCCCGGCTGGGTCCGGGTGGGGGCCGGCACAG</Hsp_qseq>
      <Hsp_hseq>CTCTGCCGGCCCGGGTGGGTCCGGGTGGGTCCCGG-ACAG</Hsp_hseq>
      <Hsp_midline>||||| | |||||| ||||||||||||||  |||| ||||</Hsp_midline>
    </Hsp>
  </Hit_hsps>
</Hit>
<Hit>
  <Hit_num>79</Hit_num>
  <Hit_id>gi|1239951165|ref|XR_001318394.2|</Hit_id>
  <Hit_def>PREDICTED: Canis lupus familiaris uncharacterized LOC106560091 (LOC106560091), transcript variant X3, ncRNA</Hit_def>
  <Hit_accession>XR_001318394</Hit_accession>
  <Hit_len>2498</Hit_len>
  <Hit_hsps>
    <Hsp>
      <Hsp_num>1</Hsp_num>
      <Hsp_bit-score>42.7638</Hsp_bit-score>
      <Hsp_score>46</Hsp_score>
      <Hsp_evalue>5.85494</Hsp_evalue>
      <Hsp_query-from>378</Hsp_query-from>
      <Hsp_query-to>417</Hsp_query-to>
      <Hsp_hit-from>53</Hsp_hit-from>
      <Hsp_hit-to>15</Hsp_hit-to>
      <Hsp_query-frame>1</Hsp_query-frame>
      <Hsp_hit-frame>-1</Hsp_hit-frame>
      <Hsp_identity>34</Hsp_identity>
      <Hsp_positive>34</Hsp_positive>
      <Hsp_gaps>1</Hsp_gaps>
      <Hsp_align-len>40</Hsp_align-len>
      <Hsp_qseq>CTCTGTCAGCCCGGCTGGGTCCGGGTGGGGGCCGGCACAG</Hsp_qseq>
      <Hsp_hseq>CTCTGCCGGCCCGGGTGGGTCCGGGTGGGTCCCGG-ACAG</Hsp_hseq>
      <Hsp_midline>||||| | |||||| ||||||||||||||  |||| ||||</Hsp_midline>
    </Hsp>
  </Hit_hsps>
</Hit>
<Hit>
  <Hit_num>80</Hit_num>
  <Hit_id>gi|1239951164|ref|XR_002616898.1|</Hit_id>
  <Hit_def>PREDICTED: Canis lupus familiaris uncharacterized LOC106560091 (LOC106560091), transcript variant X2, ncRNA</Hit_def>
  <Hit_accession>XR_002616898</Hit_accession>
  <Hit_len>2617</Hit_len>
  <Hit_hsps>
    <Hsp>
      <Hsp_num>1</Hsp_num>
      <Hsp_bit-score>42.7638</Hsp_bit-score>
      <Hsp_score>46</Hsp_score>
      <Hsp_evalue>5.85494</Hsp_evalue>
      <Hsp_query-from>378</Hsp_query-from>
      <Hsp_query-to>417</Hsp_query-to>
      <Hsp_hit-from>53</Hsp_hit-from>
      <Hsp_hit-to>15</Hsp_hit-to>
      <Hsp_query-frame>1</Hsp_query-frame>
      <Hsp_hit-frame>-1</Hsp_hit-frame>
      <Hsp_identity>34</Hsp_identity>
      <Hsp_positive>34</Hsp_positive>
      <Hsp_gaps>1</Hsp_gaps>
      <Hsp_align-len>40</Hsp_align-len>
      <Hsp_qseq>CTCTGTCAGCCCGGCTGGGTCCGGGTGGGGGCCGGCACAG</Hsp_qseq>
      <Hsp_hseq>CTCTGCCGGCCCGGGTGGGTCCGGGTGGGTCCCGG-ACAG</Hsp_hseq>
      <Hsp_midline>||||| | |||||| ||||||||||||||  |||| ||||</Hsp_midline>
    </Hsp>
  </Hit_hsps>
</Hit>
<Hit>
  <Hit_num>81</Hit_num>
  <Hit_id>gi|1239951163|ref|XR_002616897.1|</Hit_id>
  <Hit_def>PREDICTED: Canis lupus familiaris uncharacterized LOC106560091 (LOC106560091), transcript variant X1, ncRNA</Hit_def>
  <Hit_accession>XR_002616897</Hit_accession>
  <Hit_len>2711</Hit_len>
  <Hit_hsps>
    <Hsp>
      <Hsp_num>1</Hsp_num>
      <Hsp_bit-score>42.7638</Hsp_bit-score>
      <Hsp_score>46</Hsp_score>
      <Hsp_evalue>5.85494</Hsp_evalue>
      <Hsp_query-from>378</Hsp_query-from>
      <Hsp_query-to>417</Hsp_query-to>
      <Hsp_hit-from>53</Hsp_hit-from>
      <Hsp_hit-to>15</Hsp_hit-to>
      <Hsp_query-frame>1</Hsp_query-frame>
      <Hsp_hit-frame>-1</Hsp_hit-frame>
      <Hsp_identity>34</Hsp_identity>
      <Hsp_positive>34</Hsp_positive>
      <Hsp_gaps>1</Hsp_gaps>
      <Hsp_align-len>40</Hsp_align-len>
      <Hsp_qseq>CTCTGTCAGCCCGGCTGGGTCCGGGTGGGGGCCGGCACAG</Hsp_qseq>
      <Hsp_hseq>CTCTGCCGGCCCGGGTGGGTCCGGGTGGGTCCCGG-ACAG</Hsp_hseq>
      <Hsp_midline>||||| | |||||| ||||||||||||||  |||| ||||</Hsp_midline>
    </Hsp>
  </Hit_hsps>
</Hit>
<Hit>
  <Hit_num>82</Hit_num>
  <Hit_id>gi|1121793331|ref|XM_019648379.1|</Hit_id>
  <Hit_def>PREDICTED: Hipposideros armiger phosphatidylinositol glycan anchor biosynthesis class Q (PIGQ), transcript variant X2, mRNA</Hit_def>
  <Hit_accession>XM_019648379</Hit_accession>
  <Hit_len>3712</Hit_len>
  <Hit_hsps>
    <Hsp>
      <Hsp_num>1</Hsp_num>
      <Hsp_bit-score>42.7638</Hsp_bit-score>
      <Hsp_score>46</Hsp_score>
      <Hsp_evalue>5.85494</Hsp_evalue>
      <Hsp_query-from>48</Hsp_query-from>
      <Hsp_query-to>77</Hsp_query-to>
      <Hsp_hit-from>2705</Hsp_hit-from>
      <Hsp_hit-to>2677</Hsp_hit-to>
      <Hsp_query-frame>1</Hsp_query-frame>
      <Hsp_hit-frame>-1</Hsp_hit-frame>
      <Hsp_identity>28</Hsp_identity>
      <Hsp_positive>28</Hsp_positive>
      <Hsp_gaps>1</Hsp_gaps>
      <Hsp_align-len>30</Hsp_align-len>
      <Hsp_qseq>GTAAGTGGCTGGGCCTTCCTCACACTGCCT</Hsp_qseq>
      <Hsp_hseq>GTAAGTGCCTGGGCCTTCCTCAC-CTGCCT</Hsp_hseq>
      <Hsp_midline>||||||| ||||||||||||||| ||||||</Hsp_midline>
    </Hsp>
  </Hit_hsps>
</Hit>
<Hit>
  <Hit_num>83</Hit_num>
  <Hit_id>gi|1121793329|ref|XM_019648377.1|</Hit_id>
  <Hit_def>PREDICTED: Hipposideros armiger phosphatidylinositol glycan anchor biosynthesis class Q (PIGQ), transcript variant X1, mRNA</Hit_def>
  <Hit_accession>XM_019648377</Hit_accession>
  <Hit_len>3782</Hit_len>
  <Hit_hsps>
    <Hsp>
      <Hsp_num>1</Hsp_num>
      <Hsp_bit-score>42.7638</Hsp_bit-score>
      <Hsp_score>46</Hsp_score>
      <Hsp_evalue>5.85494</Hsp_evalue>
      <Hsp_query-from>48</Hsp_query-from>
      <Hsp_query-to>77</Hsp_query-to>
      <Hsp_hit-from>2775</Hsp_hit-from>
      <Hsp_hit-to>2747</Hsp_hit-to>
      <Hsp_query-frame>1</Hsp_query-frame>
      <Hsp_hit-frame>-1</Hsp_hit-frame>
      <Hsp_identity>28</Hsp_identity>
      <Hsp_positive>28</Hsp_positive>
      <Hsp_gaps>1</Hsp_gaps>
      <Hsp_align-len>30</Hsp_align-len>
      <Hsp_qseq>GTAAGTGGCTGGGCCTTCCTCACACTGCCT</Hsp_qseq>
      <Hsp_hseq>GTAAGTGCCTGGGCCTTCCTCAC-CTGCCT</Hsp_hseq>
      <Hsp_midline>||||||| ||||||||||||||| ||||||</Hsp_midline>
    </Hsp>
  </Hit_hsps>
</Hit>
</Iteration_hits>
  <Iteration_stat>
    <Statistics>
      <Statistics_db-num>18124988</Statistics_db-num>
      <Statistics_db-len>333860717</Statistics_db-len>
      <Statistics_hsp-len>0</Statistics_hsp-len>
      <Statistics_eff-space>0</Statistics_eff-space>
      <Statistics_kappa>0.41</Statistics_kappa>
      <Statistics_lambda>0.625</Statistics_lambda>
      <Statistics_entropy>0.78</Statistics_entropy>
    </Statistics>
  </Iteration_stat>
</Iteration>
</BlastOutput_iterations>
</BlastOutput>
