# Supplementary material for: rboAnalyzer: A Software to Improve Characterization of Non-coding RNAs From Sequence Database Search Output
Source: Front Genet. 2020 Jul 28;11:675. doi: 10.3389/fgene.2020.00675 (PMC7401326; doi:10.3389/fgene.2020.00675)
Supplement: Supplementary file 3 [file Data_Sheet_2.ZIP › TR/telo_rna_query.fasta]

>AF221915.1_120-667
UCACAUUGCUGCGGGGUGGAGGCGUUUUUAACUAACCCUAAUGCAGAGUAAGUGGCUGGG
CCUUCCUCACACUGCCUCCCGCUGCGUGAAACCUCGCUGUUUUCUUGGCUAACUUUCAGC
GAGGUGAGGCAAGGCGGCAAAAAAAAGUUGGGAGCAGCAACGGCAAGCAAAAAAAAAGUU
CCAGCCGAGGCCUCCUCACCACGCGGCCUGGGUCUGAGGGUAACAUGGCCCUGCGGGAGA
GAGCCAACACGGGGGGGCCCCGGUCCGGCUAACAGGGCAGGAGGUCGGCCCCAAUUGCCU
CAGGCCCAGCCACUCCGGGCCGCGAUCAGCCCGGGCUUUCCCUACUUUGGGGCCCAAUGC
UGUCGCGAAGAGUUCGGCUCUGUCAGCCCGGCUGGGUCCGGGUGGGGGCCGGCACAGAGG
GACACACCGGGCCGGGGCGCCGAGGAUAGCUACCGCCCGCAGGGAUAGUAAAUAUCCGUG
ACCAGUGGCCUCGGUGGCUGCGUCUCCCGGAGCAAUGGGACCCGCAAGGCUGCCCUGGUC
AUACACGC
