# Supplementary material for: rboAnalyzer: A Software to Improve Characterization of Non-coding RNAs From Sequence Database Search Output
Source: Front Genet. 2020 Jul 28;11:675. doi: 10.3389/fgene.2020.00675 (PMC7401326; doi:10.3389/fgene.2020.00675)
Supplement: Supplementary file 5 [file Data_Sheet_4.ZIP]

Archive with 3 entries (3 files):
- MYB_Hs.fa
- WUXKWAHV014-Alignment_new.html
- WUXKWAHV014-Alignment.xml
