# Supplementary material for: rboAnalyzer: A Software to Improve Characterization of Non-coding RNAs From Sequence Database Search Output
Source: Front Genet. 2020 Jul 28;11:675. doi: 10.3389/fgene.2020.00675 (PMC7401326; doi:10.3389/fgene.2020.00675)
Supplement: Supplementary file 5 [file Data_Sheet_4.ZIP › WUXKWAHV014-Alignment.xml]

<?xml version="1.0"?>
<!DOCTYPE BlastOutput PUBLIC "-//NCBI//NCBI BlastOutput/EN" "http://www.ncbi.nlm.nih.gov/dtd/NCBI_BlastOutput.dtd">
<BlastOutput>
  <BlastOutput_program>blastn</BlastOutput_program>
  <BlastOutput_version>BLASTN 2.10.0+</BlastOutput_version>
  <BlastOutput_reference>Stephen F. Altschul, Thomas L. Madden, Alejandro A. Sch&amp;auml;ffer, Jinghui Zhang, Zheng Zhang, Webb Miller, and David J. Lipman (1997), &quot;Gapped BLAST and PSI-BLAST: a new generation of protein database search programs&quot;, Nucleic Acids Res. 25:3389-3402.</BlastOutput_reference>
  <BlastOutput_db>refseq_genomic</BlastOutput_db>
  <BlastOutput_query-ID>Query_39141</BlastOutput_query-ID>
  <BlastOutput_query-def>No definition line</BlastOutput_query-def>
  <BlastOutput_query-len>150</BlastOutput_query-len>
  <BlastOutput_param>
    <Parameters>
      <Parameters_expect>10</Parameters_expect>
      <Parameters_sc-match>2</Parameters_sc-match>
      <Parameters_sc-mismatch>-3</Parameters_sc-mismatch>
      <Parameters_gap-open>5</Parameters_gap-open>
      <Parameters_gap-extend>2</Parameters_gap-extend>
      <Parameters_filter>L;m;</Parameters_filter>
    </Parameters>
  </BlastOutput_param>
<BlastOutput_iterations>
<Iteration>
  <Iteration_iter-num>1</Iteration_iter-num>
  <Iteration_query-ID>Query_39141</Iteration_query-ID>
  <Iteration_query-def>No definition line</Iteration_query-def>
  <Iteration_query-len>150</Iteration_query-len>
<Iteration_hits>
<Hit>
  <Hit_num>1</Hit_num>
  <Hit_id>gi|240255451|ref|NG_012330.1|</Hit_id>
  <Hit_def>Homo sapiens MYB proto-oncogene, transcription factor (MYB), RefSeqGene on chromosome 6</Hit_def>
  <Hit_accession>NG_012330</Hit_accession>
  <Hit_len>44859</Hit_len>
  <Hit_hsps>
    <Hsp>
      <Hsp_num>1</Hsp_num>
      <Hsp_bit-score>271.792</Hsp_bit-score>
      <Hsp_score>300</Hsp_score>
      <Hsp_evalue>1.2552e-70</Hsp_evalue>
      <Hsp_query-from>1</Hsp_query-from>
      <Hsp_query-to>150</Hsp_query-to>
      <Hsp_hit-from>5002</Hsp_hit-from>
      <Hsp_hit-to>5151</Hsp_hit-to>
      <Hsp_query-frame>1</Hsp_query-frame>
      <Hsp_hit-frame>1</Hsp_hit-frame>
      <Hsp_identity>150</Hsp_identity>
      <Hsp_positive>150</Hsp_positive>
      <Hsp_gaps>0</Hsp_gaps>
      <Hsp_align-len>150</Hsp_align-len>
      <Hsp_qseq>ATATCAACCTGTTTCCTCCTCCTCCTTCTCCTCCTCCTCCGTGACCTCCTCCTCCTCTTTCTCCTGAGAAACTTCGCCCCAGCGGTGCGGAGCGCCGCTGCGCAGCCGGGGAGGGACGCAGGCAGGCGGCGGGCAGCGGGAGGCGGCAGC</Hsp_qseq>
      <Hsp_hseq>ATATCAACCTGTTTCCTCCTCCTCCTTCTCCTCCTCCTCCGTGACCTCCTCCTCCTCTTTCTCCTGAGAAACTTCGCCCCAGCGGTGCGGAGCGCCGCTGCGCAGCCGGGGAGGGACGCAGGCAGGCGGCGGGCAGCGGGAGGCGGCAGC</Hsp_hseq>
      <Hsp_midline>||||||||||||||||||||||||||||||||||||||||||||||||||||||||||||||||||||||||||||||||||||||||||||||||||||||||||||||||||||||||||||||||||||||||||||||||||||||</Hsp_midline>
    </Hsp>
  </Hit_hsps>
</Hit>
<Hit>
  <Hit_num>2</Hit_num>
  <Hit_id>gi|568815592|ref|NC_000006.12|</Hit_id>
  <Hit_def>Homo sapiens chromosome 6, GRCh38.p13 Primary Assembly</Hit_def>
  <Hit_accession>NC_000006</Hit_accession>
  <Hit_len>170805979</Hit_len>
  <Hit_hsps>
    <Hsp>
      <Hsp_num>1</Hsp_num>
      <Hsp_bit-score>271.792</Hsp_bit-score>
      <Hsp_score>300</Hsp_score>
      <Hsp_evalue>1.2552e-70</Hsp_evalue>
      <Hsp_query-from>1</Hsp_query-from>
      <Hsp_query-to>150</Hsp_query-to>
      <Hsp_hit-from>135181316</Hsp_hit-from>
      <Hsp_hit-to>135181465</Hsp_hit-to>
      <Hsp_query-frame>1</Hsp_query-frame>
      <Hsp_hit-frame>1</Hsp_hit-frame>
      <Hsp_identity>150</Hsp_identity>
      <Hsp_positive>150</Hsp_positive>
      <Hsp_gaps>0</Hsp_gaps>
      <Hsp_align-len>150</Hsp_align-len>
      <Hsp_qseq>ATATCAACCTGTTTCCTCCTCCTCCTTCTCCTCCTCCTCCGTGACCTCCTCCTCCTCTTTCTCCTGAGAAACTTCGCCCCAGCGGTGCGGAGCGCCGCTGCGCAGCCGGGGAGGGACGCAGGCAGGCGGCGGGCAGCGGGAGGCGGCAGC</Hsp_qseq>
      <Hsp_hseq>ATATCAACCTGTTTCCTCCTCCTCCTTCTCCTCCTCCTCCGTGACCTCCTCCTCCTCTTTCTCCTGAGAAACTTCGCCCCAGCGGTGCGGAGCGCCGCTGCGCAGCCGGGGAGGGACGCAGGCAGGCGGCGGGCAGCGGGAGGCGGCAGC</Hsp_hseq>
      <Hsp_midline>||||||||||||||||||||||||||||||||||||||||||||||||||||||||||||||||||||||||||||||||||||||||||||||||||||||||||||||||||||||||||||||||||||||||||||||||||||||</Hsp_midline>
    </Hsp>
    <Hsp>
      <Hsp_num>2</Hsp_num>
      <Hsp_bit-score>38.2554</Hsp_bit-score>
      <Hsp_score>41</Hsp_score>
      <Hsp_evalue>4.69424</Hsp_evalue>
      <Hsp_query-from>102</Hsp_query-from>
      <Hsp_query-to>149</Hsp_query-to>
      <Hsp_hit-from>161219891</Hsp_hit-from>
      <Hsp_hit-to>161219937</Hsp_hit-to>
      <Hsp_query-frame>1</Hsp_query-frame>
      <Hsp_hit-frame>1</Hsp_hit-frame>
      <Hsp_identity>39</Hsp_identity>
      <Hsp_positive>39</Hsp_positive>
      <Hsp_gaps>3</Hsp_gaps>
      <Hsp_align-len>49</Hsp_align-len>
      <Hsp_qseq>GCAGCCGGGGAGGGACGCAGGCAGGCGGCGGGCAGCGGGAGGC-GGCAG</Hsp_qseq>
      <Hsp_hseq>GCAGGCAGGCAGGCAGGCAGGCAGGCGGCAGGCA--GGCAGGCAGGCAG</Hsp_hseq>
      <Hsp_midline>|||| | || ||| | ||||||||||||| ||||  || |||| |||||</Hsp_midline>
    </Hsp>
  </Hit_hsps>
</Hit>
<Hit>
  <Hit_num>3</Hit_num>
  <Hit_id>gi|568815312|ref|NT_025741.16|</Hit_id>
  <Hit_def>Homo sapiens chromosome 6 genomic scaffold, GRCh38.p13 Primary Assembly HSCHR6_CTG5</Hit_def>
  <Hit_accession>NT_025741</Hit_accession>
  <Hit_len>110516045</Hit_len>
  <Hit_hsps>
    <Hsp>
      <Hsp_num>1</Hsp_num>
      <Hsp_bit-score>271.792</Hsp_bit-score>
      <Hsp_score>300</Hsp_score>
      <Hsp_evalue>1.2552e-70</Hsp_evalue>
      <Hsp_query-from>1</Hsp_query-from>
      <Hsp_query-to>150</Hsp_query-to>
      <Hsp_hit-from>74951382</Hsp_hit-from>
      <Hsp_hit-to>74951531</Hsp_hit-to>
      <Hsp_query-frame>1</Hsp_query-frame>
      <Hsp_hit-frame>1</Hsp_hit-frame>
      <Hsp_identity>150</Hsp_identity>
      <Hsp_positive>150</Hsp_positive>
      <Hsp_gaps>0</Hsp_gaps>
      <Hsp_align-len>150</Hsp_align-len>
      <Hsp_qseq>ATATCAACCTGTTTCCTCCTCCTCCTTCTCCTCCTCCTCCGTGACCTCCTCCTCCTCTTTCTCCTGAGAAACTTCGCCCCAGCGGTGCGGAGCGCCGCTGCGCAGCCGGGGAGGGACGCAGGCAGGCGGCGGGCAGCGGGAGGCGGCAGC</Hsp_qseq>
      <Hsp_hseq>ATATCAACCTGTTTCCTCCTCCTCCTTCTCCTCCTCCTCCGTGACCTCCTCCTCCTCTTTCTCCTGAGAAACTTCGCCCCAGCGGTGCGGAGCGCCGCTGCGCAGCCGGGGAGGGACGCAGGCAGGCGGCGGGCAGCGGGAGGCGGCAGC</Hsp_hseq>
      <Hsp_midline>||||||||||||||||||||||||||||||||||||||||||||||||||||||||||||||||||||||||||||||||||||||||||||||||||||||||||||||||||||||||||||||||||||||||||||||||||||||</Hsp_midline>
    </Hsp>
    <Hsp>
      <Hsp_num>2</Hsp_num>
      <Hsp_bit-score>38.2554</Hsp_bit-score>
      <Hsp_score>41</Hsp_score>
      <Hsp_evalue>4.69424</Hsp_evalue>
      <Hsp_query-from>102</Hsp_query-from>
      <Hsp_query-to>149</Hsp_query-to>
      <Hsp_hit-from>100989957</Hsp_hit-from>
      <Hsp_hit-to>100990003</Hsp_hit-to>
      <Hsp_query-frame>1</Hsp_query-frame>
      <Hsp_hit-frame>1</Hsp_hit-frame>
      <Hsp_identity>39</Hsp_identity>
      <Hsp_positive>39</Hsp_positive>
      <Hsp_gaps>3</Hsp_gaps>
      <Hsp_align-len>49</Hsp_align-len>
      <Hsp_qseq>GCAGCCGGGGAGGGACGCAGGCAGGCGGCGGGCAGCGGGAGGC-GGCAG</Hsp_qseq>
      <Hsp_hseq>GCAGGCAGGCAGGCAGGCAGGCAGGCGGCAGGCA--GGCAGGCAGGCAG</Hsp_hseq>
      <Hsp_midline>|||| | || ||| | ||||||||||||| ||||  || |||| |||||</Hsp_midline>
    </Hsp>
  </Hit_hsps>
</Hit>
<Hit>
  <Hit_num>4</Hit_num>
  <Hit_id>gi|568815578|ref|NC_000020.11|</Hit_id>
  <Hit_def>Homo sapiens chromosome 20, GRCh38.p13 Primary Assembly</Hit_def>
  <Hit_accession>NC_000020</Hit_accession>
  <Hit_len>64444167</Hit_len>
  <Hit_hsps>
    <Hsp>
      <Hsp_num>1</Hsp_num>
      <Hsp_bit-score>45.4688</Hsp_bit-score>
      <Hsp_score>49</Hsp_score>
      <Hsp_evalue>0.0316296</Hsp_evalue>
      <Hsp_query-from>87</Hsp_query-from>
      <Hsp_query-to>149</Hsp_query-to>
      <Hsp_hit-from>62861672</Hsp_hit-from>
      <Hsp_hit-to>62861734</Hsp_hit-to>
      <Hsp_query-frame>1</Hsp_query-frame>
      <Hsp_hit-frame>1</Hsp_hit-frame>
      <Hsp_identity>51</Hsp_identity>
      <Hsp_positive>51</Hsp_positive>
      <Hsp_gaps>4</Hsp_gaps>
      <Hsp_align-len>65</Hsp_align-len>
      <Hsp_qseq>GCGGAGCGCCGCTGCGCAGC--CGGGGAGGGACGCAGGCAGGCGGCGGGCAGCGGGAGGCGGCAG</Hsp_qseq>
      <Hsp_hseq>GCGGCGCGGCGCGGCCCAACGGCGGCGAGGG-CG-ACGCGGGCGGCGGGCGGCGGGAGGCGGGAG</Hsp_hseq>
      <Hsp_midline>|||| ||| ||| || || |  ||| ||||| || | || |||||||||| ||||||||||| ||</Hsp_midline>
    </Hsp>
    <Hsp>
      <Hsp_num>2</Hsp_num>
      <Hsp_bit-score>38.2554</Hsp_bit-score>
      <Hsp_score>41</Hsp_score>
      <Hsp_evalue>4.69424</Hsp_evalue>
      <Hsp_query-from>113</Hsp_query-from>
      <Hsp_query-to>145</Hsp_query-to>
      <Hsp_hit-from>664159</Hsp_hit-from>
      <Hsp_hit-to>664127</Hsp_hit-to>
      <Hsp_query-frame>1</Hsp_query-frame>
      <Hsp_hit-frame>-1</Hsp_hit-frame>
      <Hsp_identity>28</Hsp_identity>
      <Hsp_positive>28</Hsp_positive>
      <Hsp_gaps>0</Hsp_gaps>
      <Hsp_align-len>33</Hsp_align-len>
      <Hsp_qseq>GGGACGCAGGCAGGCGGCGGGCAGCGGGAGGCG</Hsp_qseq>
      <Hsp_hseq>GGGGCGCAGGCGGGCGGCGGGCACCGGCACGCG</Hsp_hseq>
      <Hsp_midline>||| ||||||| ||||||||||| ||| | |||</Hsp_midline>
    </Hsp>
  </Hit_hsps>
</Hit>
<Hit>
  <Hit_num>5</Hit_num>
  <Hit_id>gi|568802081|ref|NT_011362.11|</Hit_id>
  <Hit_def>Homo sapiens chromosome 20 genomic scaffold, GRCh38.p13 Primary Assembly HSCHR20_CTG2</Hit_def>
  <Hit_accession>NT_011362</Hit_accession>
  <Hit_len>33282659</Hit_len>
  <Hit_hsps>
    <Hsp>
      <Hsp_num>1</Hsp_num>
      <Hsp_bit-score>45.4688</Hsp_bit-score>
      <Hsp_score>49</Hsp_score>
      <Hsp_evalue>0.0316296</Hsp_evalue>
      <Hsp_query-from>87</Hsp_query-from>
      <Hsp_query-to>149</Hsp_query-to>
      <Hsp_hit-from>31810164</Hsp_hit-from>
      <Hsp_hit-to>31810226</Hsp_hit-to>
      <Hsp_query-frame>1</Hsp_query-frame>
      <Hsp_hit-frame>1</Hsp_hit-frame>
      <Hsp_identity>51</Hsp_identity>
      <Hsp_positive>51</Hsp_positive>
      <Hsp_gaps>4</Hsp_gaps>
      <Hsp_align-len>65</Hsp_align-len>
      <Hsp_qseq>GCGGAGCGCCGCTGCGCAGC--CGGGGAGGGACGCAGGCAGGCGGCGGGCAGCGGGAGGCGGCAG</Hsp_qseq>
      <Hsp_hseq>GCGGCGCGGCGCGGCCCAACGGCGGCGAGGG-CG-ACGCGGGCGGCGGGCGGCGGGAGGCGGGAG</Hsp_hseq>
      <Hsp_midline>|||| ||| ||| || || |  ||| ||||| || | || |||||||||| ||||||||||| ||</Hsp_midline>
    </Hsp>
  </Hit_hsps>
</Hit>
<Hit>
  <Hit_num>6</Hit_num>
  <Hit_id>gi|42633611|ref|NT_086366.1|ENm010</Hit_id>
  <Hit_def>Homo sapiens chromosome 7 sequence, ENCODE region ENm010</Hit_def>
  <Hit_accession>NT_086366</Hit_accession>
  <Hit_len>500000</Hit_len>
  <Hit_hsps>
    <Hsp>
      <Hsp_num>1</Hsp_num>
      <Hsp_bit-score>41.8621</Hsp_bit-score>
      <Hsp_score>45</Hsp_score>
      <Hsp_evalue>0.385327</Hsp_evalue>
      <Hsp_query-from>99</Hsp_query-from>
      <Hsp_query-to>137</Hsp_query-to>
      <Hsp_hit-from>190386</Hsp_hit-from>
      <Hsp_hit-to>190428</Hsp_hit-to>
      <Hsp_query-frame>1</Hsp_query-frame>
      <Hsp_hit-frame>1</Hsp_hit-frame>
      <Hsp_identity>35</Hsp_identity>
      <Hsp_positive>35</Hsp_positive>
      <Hsp_gaps>4</Hsp_gaps>
      <Hsp_align-len>43</Hsp_align-len>
      <Hsp_qseq>TGCGCAGCCGGGGAGGGACGCAG----GCAGGCGGCGGGCAGC</Hsp_qseq>
      <Hsp_hseq>TGCGCAGCTGGGCAGGGACGCAGGGTAGGAGGCGGGGGGCAGC</Hsp_hseq>
      <Hsp_midline>|||||||| ||| ||||||||||    | |||||| |||||||</Hsp_midline>
    </Hsp>
  </Hit_hsps>
</Hit>
<Hit>
  <Hit_num>7</Hit_num>
  <Hit_id>gi|568815591|ref|NC_000007.14|</Hit_id>
  <Hit_def>Homo sapiens chromosome 7, GRCh38.p13 Primary Assembly</Hit_def>
  <Hit_accession>NC_000007</Hit_accession>
  <Hit_len>159345973</Hit_len>
  <Hit_hsps>
    <Hsp>
      <Hsp_num>1</Hsp_num>
      <Hsp_bit-score>41.8621</Hsp_bit-score>
      <Hsp_score>45</Hsp_score>
      <Hsp_evalue>0.385327</Hsp_evalue>
      <Hsp_query-from>99</Hsp_query-from>
      <Hsp_query-to>137</Hsp_query-to>
      <Hsp_hit-from>27108287</Hsp_hit-from>
      <Hsp_hit-to>27108329</Hsp_hit-to>
      <Hsp_query-frame>1</Hsp_query-frame>
      <Hsp_hit-frame>1</Hsp_hit-frame>
      <Hsp_identity>35</Hsp_identity>
      <Hsp_positive>35</Hsp_positive>
      <Hsp_gaps>4</Hsp_gaps>
      <Hsp_align-len>43</Hsp_align-len>
      <Hsp_qseq>TGCGCAGCCGGGGAGGGACGCAG----GCAGGCGGCGGGCAGC</Hsp_qseq>
      <Hsp_hseq>TGCGCAGCTGGGCAGGGACGCAGGGTAGGAGGCGGGGGGCAGC</Hsp_hseq>
      <Hsp_midline>|||||||| ||| ||||||||||    | |||||| |||||||</Hsp_midline>
    </Hsp>
    <Hsp>
      <Hsp_num>2</Hsp_num>
      <Hsp_bit-score>38.2554</Hsp_bit-score>
      <Hsp_score>41</Hsp_score>
      <Hsp_evalue>4.69424</Hsp_evalue>
      <Hsp_query-from>101</Hsp_query-from>
      <Hsp_query-to>133</Hsp_query-to>
      <Hsp_hit-from>30595411</Hsp_hit-from>
      <Hsp_hit-to>30595379</Hsp_hit-to>
      <Hsp_query-frame>1</Hsp_query-frame>
      <Hsp_hit-frame>-1</Hsp_hit-frame>
      <Hsp_identity>28</Hsp_identity>
      <Hsp_positive>28</Hsp_positive>
      <Hsp_gaps>0</Hsp_gaps>
      <Hsp_align-len>33</Hsp_align-len>
      <Hsp_qseq>CGCAGCCGGGGAGGGACGCAGGCAGGCGGCGGG</Hsp_qseq>
      <Hsp_hseq>CGGAGCCGGAGAGGGACGCAGGAAGTCGGAGGG</Hsp_hseq>
      <Hsp_midline>|| |||||| |||||||||||| || ||| |||</Hsp_midline>
    </Hsp>
  </Hit_hsps>
</Hit>
<Hit>
  <Hit_num>8</Hit_num>
  <Hit_id>gi|568815311|ref|NT_007819.18|</Hit_id>
  <Hit_def>Homo sapiens chromosome 7 genomic scaffold, GRCh38.p13 Primary Assembly HSCHR7_CTG1</Hit_def>
  <Hit_accession>NT_007819</Hit_accession>
  <Hit_len>58109653</Hit_len>
  <Hit_hsps>
    <Hsp>
      <Hsp_num>1</Hsp_num>
      <Hsp_bit-score>41.8621</Hsp_bit-score>
      <Hsp_score>45</Hsp_score>
      <Hsp_evalue>0.385327</Hsp_evalue>
      <Hsp_query-from>99</Hsp_query-from>
      <Hsp_query-to>137</Hsp_query-to>
      <Hsp_hit-from>27098287</Hsp_hit-from>
      <Hsp_hit-to>27098329</Hsp_hit-to>
      <Hsp_query-frame>1</Hsp_query-frame>
      <Hsp_hit-frame>1</Hsp_hit-frame>
      <Hsp_identity>35</Hsp_identity>
      <Hsp_positive>35</Hsp_positive>
      <Hsp_gaps>4</Hsp_gaps>
      <Hsp_align-len>43</Hsp_align-len>
      <Hsp_qseq>TGCGCAGCCGGGGAGGGACGCAG----GCAGGCGGCGGGCAGC</Hsp_qseq>
      <Hsp_hseq>TGCGCAGCTGGGCAGGGACGCAGGGTAGGAGGCGGGGGGCAGC</Hsp_hseq>
      <Hsp_midline>|||||||| ||| ||||||||||    | |||||| |||||||</Hsp_midline>
    </Hsp>
    <Hsp>
      <Hsp_num>2</Hsp_num>
      <Hsp_bit-score>38.2554</Hsp_bit-score>
      <Hsp_score>41</Hsp_score>
      <Hsp_evalue>4.69424</Hsp_evalue>
      <Hsp_query-from>101</Hsp_query-from>
      <Hsp_query-to>133</Hsp_query-to>
      <Hsp_hit-from>30585411</Hsp_hit-from>
      <Hsp_hit-to>30585379</Hsp_hit-to>
      <Hsp_query-frame>1</Hsp_query-frame>
      <Hsp_hit-frame>-1</Hsp_hit-frame>
      <Hsp_identity>28</Hsp_identity>
      <Hsp_positive>28</Hsp_positive>
      <Hsp_gaps>0</Hsp_gaps>
      <Hsp_align-len>33</Hsp_align-len>
      <Hsp_qseq>CGCAGCCGGGGAGGGACGCAGGCAGGCGGCGGG</Hsp_qseq>
      <Hsp_hseq>CGGAGCCGGAGAGGGACGCAGGAAGTCGGAGGG</Hsp_hseq>
      <Hsp_midline>|| |||||| |||||||||||| || ||| |||</Hsp_midline>
    </Hsp>
  </Hit_hsps>
</Hit>
<Hit>
  <Hit_num>9</Hit_num>
  <Hit_id>gi|351542181|ref|NG_030344.1|</Hit_id>
  <Hit_def>Homo sapiens EBF transcription factor 2 (EBF2), RefSeqGene on chromosome 8</Hit_def>
  <Hit_accession>NG_030344</Hit_accession>
  <Hit_len>210395</Hit_len>
  <Hit_hsps>
    <Hsp>
      <Hsp_num>1</Hsp_num>
      <Hsp_bit-score>40.9604</Hsp_bit-score>
      <Hsp_score>44</Hsp_score>
      <Hsp_evalue>0.385327</Hsp_evalue>
      <Hsp_query-from>102</Hsp_query-from>
      <Hsp_query-to>149</Hsp_query-to>
      <Hsp_hit-from>47207</Hsp_hit-from>
      <Hsp_hit-to>47160</Hsp_hit-to>
      <Hsp_query-frame>1</Hsp_query-frame>
      <Hsp_hit-frame>-1</Hsp_hit-frame>
      <Hsp_identity>41</Hsp_identity>
      <Hsp_positive>41</Hsp_positive>
      <Hsp_gaps>4</Hsp_gaps>
      <Hsp_align-len>50</Hsp_align-len>
      <Hsp_qseq>GCAGCCGGGGAGGGACGCAGGCAGGC-GGCGGGCAGCGGGAGGC-GGCAG</Hsp_qseq>
      <Hsp_hseq>GCAGGCGGGCAGGCAGGCAGGCAGGCGGGCGGGCA--GGCAGGCAGGCAG</Hsp_hseq>
      <Hsp_midline>|||| |||| ||| | |||||||||| ||||||||  || |||| |||||</Hsp_midline>
    </Hsp>
  </Hit_hsps>
</Hit>
<Hit>
  <Hit_num>10</Hit_num>
  <Hit_id>gi|568815590|ref|NC_000008.11|</Hit_id>
  <Hit_def>Homo sapiens chromosome 8, GRCh38.p13 Primary Assembly</Hit_def>
  <Hit_accession>NC_000008</Hit_accession>
  <Hit_len>145138636</Hit_len>
  <Hit_hsps>
    <Hsp>
      <Hsp_num>1</Hsp_num>
      <Hsp_bit-score>40.9604</Hsp_bit-score>
      <Hsp_score>44</Hsp_score>
      <Hsp_evalue>0.385327</Hsp_evalue>
      <Hsp_query-from>102</Hsp_query-from>
      <Hsp_query-to>149</Hsp_query-to>
      <Hsp_hit-from>26002918</Hsp_hit-from>
      <Hsp_hit-to>26002965</Hsp_hit-to>
      <Hsp_query-frame>1</Hsp_query-frame>
      <Hsp_hit-frame>1</Hsp_hit-frame>
      <Hsp_identity>41</Hsp_identity>
      <Hsp_positive>41</Hsp_positive>
      <Hsp_gaps>4</Hsp_gaps>
      <Hsp_align-len>50</Hsp_align-len>
      <Hsp_qseq>GCAGCCGGGGAGGGACGCAGGCAGGC-GGCGGGCAGCGGGAGGC-GGCAG</Hsp_qseq>
      <Hsp_hseq>GCAGGCGGGCAGGCAGGCAGGCAGGCGGGCGGGCA--GGCAGGCAGGCAG</Hsp_hseq>
      <Hsp_midline>|||| |||| ||| | |||||||||| ||||||||  || |||| |||||</Hsp_midline>
    </Hsp>
  </Hit_hsps>
</Hit>
<Hit>
  <Hit_num>11</Hit_num>
  <Hit_id>gi|568815576|ref|NC_000022.11|</Hit_id>
  <Hit_def>Homo sapiens chromosome 22, GRCh38.p13 Primary Assembly</Hit_def>
  <Hit_accession>NC_000022</Hit_accession>
  <Hit_len>50818468</Hit_len>
  <Hit_hsps>
    <Hsp>
      <Hsp_num>1</Hsp_num>
      <Hsp_bit-score>40.9604</Hsp_bit-score>
      <Hsp_score>44</Hsp_score>
      <Hsp_evalue>0.385327</Hsp_evalue>
      <Hsp_query-from>121</Hsp_query-from>
      <Hsp_query-to>147</Hsp_query-to>
      <Hsp_hit-from>46738236</Hsp_hit-from>
      <Hsp_hit-to>46738262</Hsp_hit-to>
      <Hsp_query-frame>1</Hsp_query-frame>
      <Hsp_hit-frame>1</Hsp_hit-frame>
      <Hsp_identity>25</Hsp_identity>
      <Hsp_positive>25</Hsp_positive>
      <Hsp_gaps>0</Hsp_gaps>
      <Hsp_align-len>27</Hsp_align-len>
      <Hsp_qseq>GGCAGGCGGCGGGCAGCGGGAGGCGGC</Hsp_qseq>
      <Hsp_hseq>GGCGGGCGGCGGGCGGCGGGAGGCGGC</Hsp_hseq>
      <Hsp_midline>||| |||||||||| ||||||||||||</Hsp_midline>
    </Hsp>
  </Hit_hsps>
</Hit>
<Hit>
  <Hit_num>12</Hit_num>
  <Hit_id>gi|568815303|ref|NT_167187.2|</Hit_id>
  <Hit_def>Homo sapiens chromosome 8 genomic scaffold, GRCh38.p13 Primary Assembly HSCHR8_CTG3</Hit_def>
  <Hit_accession>NT_167187</Hit_accession>
  <Hit_len>31699399</Hit_len>
  <Hit_hsps>
    <Hsp>
      <Hsp_num>1</Hsp_num>
      <Hsp_bit-score>40.9604</Hsp_bit-score>
      <Hsp_score>44</Hsp_score>
      <Hsp_evalue>0.385327</Hsp_evalue>
      <Hsp_query-from>102</Hsp_query-from>
      <Hsp_query-to>149</Hsp_query-to>
      <Hsp_hit-from>13718573</Hsp_hit-from>
      <Hsp_hit-to>13718620</Hsp_hit-to>
      <Hsp_query-frame>1</Hsp_query-frame>
      <Hsp_hit-frame>1</Hsp_hit-frame>
      <Hsp_identity>41</Hsp_identity>
      <Hsp_positive>41</Hsp_positive>
      <Hsp_gaps>4</Hsp_gaps>
      <Hsp_align-len>50</Hsp_align-len>
      <Hsp_qseq>GCAGCCGGGGAGGGACGCAGGCAGGC-GGCGGGCAGCGGGAGGC-GGCAG</Hsp_qseq>
      <Hsp_hseq>GCAGGCGGGCAGGCAGGCAGGCAGGCGGGCGGGCA--GGCAGGCAGGCAG</Hsp_hseq>
      <Hsp_midline>|||| |||| ||| | |||||||||| ||||||||  || |||| |||||</Hsp_midline>
    </Hsp>
  </Hit_hsps>
</Hit>
<Hit>
  <Hit_num>13</Hit_num>
  <Hit_id>gi|568801965|ref|NT_011520.13|</Hit_id>
  <Hit_def>Homo sapiens chromosome 22 genomic scaffold, GRCh38.p13 Primary Assembly HSCHR22_CTG3_2</Hit_def>
  <Hit_accession>NT_011520</Hit_accession>
  <Hit_len>31264301</Hit_len>
  <Hit_hsps>
    <Hsp>
      <Hsp_num>1</Hsp_num>
      <Hsp_bit-score>40.9604</Hsp_bit-score>
      <Hsp_score>44</Hsp_score>
      <Hsp_evalue>0.385327</Hsp_evalue>
      <Hsp_query-from>121</Hsp_query-from>
      <Hsp_query-to>147</Hsp_query-to>
      <Hsp_hit-from>28028672</Hsp_hit-from>
      <Hsp_hit-to>28028698</Hsp_hit-to>
      <Hsp_query-frame>1</Hsp_query-frame>
      <Hsp_hit-frame>1</Hsp_hit-frame>
      <Hsp_identity>25</Hsp_identity>
      <Hsp_positive>25</Hsp_positive>
      <Hsp_gaps>0</Hsp_gaps>
      <Hsp_align-len>27</Hsp_align-len>
      <Hsp_qseq>GGCAGGCGGCGGGCAGCGGGAGGCGGC</Hsp_qseq>
      <Hsp_hseq>GGCGGGCGGCGGGCGGCGGGAGGCGGC</Hsp_hseq>
      <Hsp_midline>||| |||||||||| ||||||||||||</Hsp_midline>
    </Hsp>
  </Hit_hsps>
</Hit>
<Hit>
  <Hit_num>14</Hit_num>
  <Hit_id>gi|343790993|ref|NG_029771.1|</Hit_id>
  <Hit_def>Homo sapiens microtubule affinity regulating kinase 2 (MARK2), RefSeqGene on chromosome 11</Hit_def>
  <Hit_accession>NG_029771</Hit_accession>
  <Hit_len>79093</Hit_len>
  <Hit_hsps>
    <Hsp>
      <Hsp_num>1</Hsp_num>
      <Hsp_bit-score>40.0587</Hsp_bit-score>
      <Hsp_score>43</Hsp_score>
      <Hsp_evalue>1.34492</Hsp_evalue>
      <Hsp_query-from>84</Hsp_query-from>
      <Hsp_query-to>139</Hsp_query-to>
      <Hsp_hit-from>5241</Hsp_hit-from>
      <Hsp_hit-to>5297</Hsp_hit-to>
      <Hsp_query-frame>1</Hsp_query-frame>
      <Hsp_hit-frame>1</Hsp_hit-frame>
      <Hsp_identity>46</Hsp_identity>
      <Hsp_positive>46</Hsp_positive>
      <Hsp_gaps>5</Hsp_gaps>
      <Hsp_align-len>59</Hsp_align-len>
      <Hsp_qseq>GGTGCGGAGC---GCCGCTGCGCAGCCGGGGAGGGACGCAGGCAGGCGGCGGGCAGCGG</Hsp_qseq>
      <Hsp_hseq>GGCGCGGAGCAGTGCCGCTGAGG-GCAGGGGAGGAGCG-AGGCAGGCGGCCGGCTGCGG</Hsp_hseq>
      <Hsp_midline>|| |||||||   ||||||| |  || |||||||  || ||||||||||| ||| ||||</Hsp_midline>
    </Hsp>
  </Hit_hsps>
</Hit>
<Hit>
  <Hit_num>15</Hit_num>
  <Hit_id>gi|568815587|ref|NC_000011.10|</Hit_id>
  <Hit_def>Homo sapiens chromosome 11, GRCh38.p13 Primary Assembly</Hit_def>
  <Hit_accession>NC_000011</Hit_accession>
  <Hit_len>135086622</Hit_len>
  <Hit_hsps>
    <Hsp>
      <Hsp_num>1</Hsp_num>
      <Hsp_bit-score>40.0587</Hsp_bit-score>
      <Hsp_score>43</Hsp_score>
      <Hsp_evalue>1.34492</Hsp_evalue>
      <Hsp_query-from>84</Hsp_query-from>
      <Hsp_query-to>139</Hsp_query-to>
      <Hsp_hit-from>63839168</Hsp_hit-from>
      <Hsp_hit-to>63839224</Hsp_hit-to>
      <Hsp_query-frame>1</Hsp_query-frame>
      <Hsp_hit-frame>1</Hsp_hit-frame>
      <Hsp_identity>46</Hsp_identity>
      <Hsp_positive>46</Hsp_positive>
      <Hsp_gaps>5</Hsp_gaps>
      <Hsp_align-len>59</Hsp_align-len>
      <Hsp_qseq>GGTGCGGAGC---GCCGCTGCGCAGCCGGGGAGGGACGCAGGCAGGCGGCGGGCAGCGG</Hsp_qseq>
      <Hsp_hseq>GGCGCGGAGCAGTGCCGCTGAGG-GCAGGGGAGGAGCG-AGGCAGGCGGCCGGCTGCGG</Hsp_hseq>
      <Hsp_midline>|| |||||||   ||||||| |  || |||||||  || ||||||||||| ||| ||||</Hsp_midline>
    </Hsp>
    <Hsp>
      <Hsp_num>2</Hsp_num>
      <Hsp_bit-score>40.0587</Hsp_bit-score>
      <Hsp_score>43</Hsp_score>
      <Hsp_evalue>1.34492</Hsp_evalue>
      <Hsp_query-from>105</Hsp_query-from>
      <Hsp_query-to>134</Hsp_query-to>
      <Hsp_hit-from>108498064</Hsp_hit-from>
      <Hsp_hit-to>108498094</Hsp_hit-to>
      <Hsp_query-frame>1</Hsp_query-frame>
      <Hsp_hit-frame>1</Hsp_hit-frame>
      <Hsp_identity>28</Hsp_identity>
      <Hsp_positive>28</Hsp_positive>
      <Hsp_gaps>1</Hsp_gaps>
      <Hsp_align-len>31</Hsp_align-len>
      <Hsp_qseq>GCCGGGGAGGGACG-CAGGCAGGCGGCGGGC</Hsp_qseq>
      <Hsp_hseq>GCCGGGGAGGGACGCCACGCAGGCCGCGGGC</Hsp_hseq>
      <Hsp_midline>|||||||||||||| || |||||| ||||||</Hsp_midline>
    </Hsp>
  </Hit_hsps>
</Hit>
<Hit>
  <Hit_num>16</Hit_num>
  <Hit_id>gi|568815271|ref|NT_167190.2|</Hit_id>
  <Hit_def>Homo sapiens chromosome 11 genomic scaffold, GRCh38.p13 Primary Assembly HSCHR11_CTG3_1</Hit_def>
  <Hit_accession>NT_167190</Hit_accession>
  <Hit_len>33453128</Hit_len>
  <Hit_hsps>
    <Hsp>
      <Hsp_num>1</Hsp_num>
      <Hsp_bit-score>40.0587</Hsp_bit-score>
      <Hsp_score>43</Hsp_score>
      <Hsp_evalue>1.34492</Hsp_evalue>
      <Hsp_query-from>84</Hsp_query-from>
      <Hsp_query-to>139</Hsp_query-to>
      <Hsp_hit-from>9314094</Hsp_hit-from>
      <Hsp_hit-to>9314150</Hsp_hit-to>
      <Hsp_query-frame>1</Hsp_query-frame>
      <Hsp_hit-frame>1</Hsp_hit-frame>
      <Hsp_identity>46</Hsp_identity>
      <Hsp_positive>46</Hsp_positive>
      <Hsp_gaps>5</Hsp_gaps>
      <Hsp_align-len>59</Hsp_align-len>
      <Hsp_qseq>GGTGCGGAGC---GCCGCTGCGCAGCCGGGGAGGGACGCAGGCAGGCGGCGGGCAGCGG</Hsp_qseq>
      <Hsp_hseq>GGCGCGGAGCAGTGCCGCTGAGG-GCAGGGGAGGAGCG-AGGCAGGCGGCCGGCTGCGG</Hsp_hseq>
      <Hsp_midline>|| |||||||   ||||||| |  || |||||||  || ||||||||||| ||| ||||</Hsp_midline>
    </Hsp>
  </Hit_hsps>
</Hit>
<Hit>
  <Hit_num>17</Hit_num>
  <Hit_id>gi|568815270|ref|NT_033899.9|</Hit_id>
  <Hit_def>Homo sapiens chromosome 11 genomic scaffold, GRCh38.p13 Primary Assembly HSCHR11_CTG8</Hit_def>
  <Hit_accession>NT_033899</Hit_accession>
  <Hit_len>47073726</Hit_len>
  <Hit_hsps>
    <Hsp>
      <Hsp_num>1</Hsp_num>
      <Hsp_bit-score>40.0587</Hsp_bit-score>
      <Hsp_score>43</Hsp_score>
      <Hsp_evalue>1.34492</Hsp_evalue>
      <Hsp_query-from>105</Hsp_query-from>
      <Hsp_query-to>134</Hsp_query-to>
      <Hsp_hit-from>20495168</Hsp_hit-from>
      <Hsp_hit-to>20495198</Hsp_hit-to>
      <Hsp_query-frame>1</Hsp_query-frame>
      <Hsp_hit-frame>1</Hsp_hit-frame>
      <Hsp_identity>28</Hsp_identity>
      <Hsp_positive>28</Hsp_positive>
      <Hsp_gaps>1</Hsp_gaps>
      <Hsp_align-len>31</Hsp_align-len>
      <Hsp_qseq>GCCGGGGAGGGACG-CAGGCAGGCGGCGGGC</Hsp_qseq>
      <Hsp_hseq>GCCGGGGAGGGACGCCACGCAGGCCGCGGGC</Hsp_hseq>
      <Hsp_midline>|||||||||||||| || |||||| ||||||</Hsp_midline>
    </Hsp>
  </Hit_hsps>
</Hit>
<Hit>
  <Hit_num>18</Hit_num>
  <Hit_id>gi|300116181|ref|NG_023249.1|</Hit_id>
  <Hit_def>Homo sapiens hydroxyacylglutathione hydrolase (HAGH), RefSeqGene on chromosome 16</Hit_def>
  <Hit_accession>NG_023249</Hit_accession>
  <Hit_len>25092</Hit_len>
  <Hit_hsps>
    <Hsp>
      <Hsp_num>1</Hsp_num>
      <Hsp_bit-score>39.157</Hsp_bit-score>
      <Hsp_score>42</Hsp_score>
      <Hsp_evalue>1.34492</Hsp_evalue>
      <Hsp_query-from>84</Hsp_query-from>
      <Hsp_query-to>145</Hsp_query-to>
      <Hsp_hit-from>5487</Hsp_hit-from>
      <Hsp_hit-to>5547</Hsp_hit-to>
      <Hsp_query-frame>1</Hsp_query-frame>
      <Hsp_hit-frame>1</Hsp_hit-frame>
      <Hsp_identity>50</Hsp_identity>
      <Hsp_positive>50</Hsp_positive>
      <Hsp_gaps>7</Hsp_gaps>
      <Hsp_align-len>65</Hsp_align-len>
      <Hsp_qseq>GGTGCGGAGCGCCGCTGCGCAGCCGGGGAGGGACGCAGGCA-GGCGG--CGGGCAGCGGGAGGCG</Hsp_qseq>
      <Hsp_hseq>GGTGCGGCGGGGCGGTGCGG-GCCGGGG---GACGCGGGCCTGGCGGGGCGGGCAGCGGGCGGCG</Hsp_hseq>
      <Hsp_midline>||||||| | | || ||||  |||||||   ||||| |||  |||||  ||||||||||| ||||</Hsp_midline>
    </Hsp>
  </Hit_hsps>
</Hit>
<Hit>
  <Hit_num>19</Hit_num>
  <Hit_id>gi|568815594|ref|NC_000004.12|</Hit_id>
  <Hit_def>Homo sapiens chromosome 4, GRCh38.p13 Primary Assembly</Hit_def>
  <Hit_accession>NC_000004</Hit_accession>
  <Hit_len>190214555</Hit_len>
  <Hit_hsps>
    <Hsp>
      <Hsp_num>1</Hsp_num>
      <Hsp_bit-score>39.157</Hsp_bit-score>
      <Hsp_score>42</Hsp_score>
      <Hsp_evalue>1.34492</Hsp_evalue>
      <Hsp_query-from>102</Hsp_query-from>
      <Hsp_query-to>146</Hsp_query-to>
      <Hsp_hit-from>6761975</Hsp_hit-from>
      <Hsp_hit-to>6762023</Hsp_hit-to>
      <Hsp_query-frame>1</Hsp_query-frame>
      <Hsp_hit-frame>1</Hsp_hit-frame>
      <Hsp_identity>40</Hsp_identity>
      <Hsp_positive>40</Hsp_positive>
      <Hsp_gaps>4</Hsp_gaps>
      <Hsp_align-len>49</Hsp_align-len>
      <Hsp_qseq>GCAGCCGGGGAGG-GACG--CAGGCAGGCGGCGGGCAGCG-GGAGGCGG</Hsp_qseq>
      <Hsp_hseq>GCAGCCAGGGAGGAGGCGGGCAGCGAGGAGGCGGGCAGCGAGGAGGCGG</Hsp_hseq>
      <Hsp_midline>|||||| |||||| | ||  |||  ||| ||||||||||| ||||||||</Hsp_midline>
    </Hsp>
    <Hsp>
      <Hsp_num>2</Hsp_num>
      <Hsp_bit-score>38.2554</Hsp_bit-score>
      <Hsp_score>41</Hsp_score>
      <Hsp_evalue>4.69424</Hsp_evalue>
      <Hsp_query-from>75</Hsp_query-from>
      <Hsp_query-to>143</Hsp_query-to>
      <Hsp_hit-from>6782802</Hsp_hit-from>
      <Hsp_hit-to>6782870</Hsp_hit-to>
      <Hsp_query-frame>1</Hsp_query-frame>
      <Hsp_hit-frame>1</Hsp_hit-frame>
      <Hsp_identity>53</Hsp_identity>
      <Hsp_positive>53</Hsp_positive>
      <Hsp_gaps>4</Hsp_gaps>
      <Hsp_align-len>71</Hsp_align-len>
      <Hsp_qseq>CGCCCCAGCGGTGCGGAGCGCCGCTGCGCAGCCGGGG-AGGGAC-GCAGGCAGGCGGCGGGCAGCGGGAGG</Hsp_qseq>
      <Hsp_hseq>CGCCCCCGCCGGCCGCCGCGCCGCCCGGCAGCCTCGGCAGGTACTGCGGGCAGGCGGCGGG--GAGGGAGG</Hsp_hseq>
      <Hsp_midline>|||||| || |  ||  |||||||   ||||||  || ||| || || |||||||||||||  | ||||||</Hsp_midline>
    </Hsp>
    <Hsp>
      <Hsp_num>3</Hsp_num>
      <Hsp_bit-score>37.3537</Hsp_bit-score>
      <Hsp_score>40</Hsp_score>
      <Hsp_evalue>4.69424</Hsp_evalue>
      <Hsp_query-from>119</Hsp_query-from>
      <Hsp_query-to>150</Hsp_query-to>
      <Hsp_hit-from>6761980</Hsp_hit-from>
      <Hsp_hit-to>6762013</Hsp_hit-to>
      <Hsp_query-frame>1</Hsp_query-frame>
      <Hsp_hit-frame>1</Hsp_hit-frame>
      <Hsp_identity>30</Hsp_identity>
      <Hsp_positive>30</Hsp_positive>
      <Hsp_gaps>2</Hsp_gaps>
      <Hsp_align-len>34</Hsp_align-len>
      <Hsp_qseq>CAGGCAGGCGGCGGGCAGCG-GGAGGC-GGCAGC</Hsp_qseq>
      <Hsp_hseq>CAGGGAGGAGGCGGGCAGCGAGGAGGCGGGCAGC</Hsp_hseq>
      <Hsp_midline>|||| ||| ||||||||||| |||||| ||||||</Hsp_midline>
    </Hsp>
  </Hit_hsps>
</Hit>
<Hit>
  <Hit_num>20</Hit_num>
  <Hit_id>gi|568815582|ref|NC_000016.10|</Hit_id>
  <Hit_def>Homo sapiens chromosome 16, GRCh38.p13 Primary Assembly</Hit_def>
  <Hit_accession>NC_000016</Hit_accession>
  <Hit_len>90338345</Hit_len>
  <Hit_hsps>
    <Hsp>
      <Hsp_num>1</Hsp_num>
      <Hsp_bit-score>39.157</Hsp_bit-score>
      <Hsp_score>42</Hsp_score>
      <Hsp_evalue>1.34492</Hsp_evalue>
      <Hsp_query-from>84</Hsp_query-from>
      <Hsp_query-to>145</Hsp_query-to>
      <Hsp_hit-from>1826708</Hsp_hit-from>
      <Hsp_hit-to>1826648</Hsp_hit-to>
      <Hsp_query-frame>1</Hsp_query-frame>
      <Hsp_hit-frame>-1</Hsp_hit-frame>
      <Hsp_identity>50</Hsp_identity>
      <Hsp_positive>50</Hsp_positive>
      <Hsp_gaps>7</Hsp_gaps>
      <Hsp_align-len>65</Hsp_align-len>
      <Hsp_qseq>GGTGCGGAGCGCCGCTGCGCAGCCGGGGAGGGACGCAGGCA-GGCGG--CGGGCAGCGGGAGGCG</Hsp_qseq>
      <Hsp_hseq>GGTGCGGCGGGGCGGTGCGG-GCCGGGG---GACGCGGGCCTGGCGGGGCGGGCAGCGGGCGGCG</Hsp_hseq>
      <Hsp_midline>||||||| | | || ||||  |||||||   ||||| |||  |||||  ||||||||||| ||||</Hsp_midline>
    </Hsp>
  </Hit_hsps>
</Hit>
<Hit>
  <Hit_num>21</Hit_num>
  <Hit_id>gi|568815339|ref|NT_006051.19|</Hit_id>
  <Hit_def>Homo sapiens chromosome 4 genomic scaffold, GRCh38.p13 Primary Assembly HSCHR4_CTG1</Hit_def>
  <Hit_accession>NT_006051</Hit_accession>
  <Hit_len>8787477</Hit_len>
  <Hit_hsps>
    <Hsp>
      <Hsp_num>1</Hsp_num>
      <Hsp_bit-score>39.157</Hsp_bit-score>
      <Hsp_score>42</Hsp_score>
      <Hsp_evalue>1.34492</Hsp_evalue>
      <Hsp_query-from>102</Hsp_query-from>
      <Hsp_query-to>146</Hsp_query-to>
      <Hsp_hit-from>6751975</Hsp_hit-from>
      <Hsp_hit-to>6752023</Hsp_hit-to>
      <Hsp_query-frame>1</Hsp_query-frame>
      <Hsp_hit-frame>1</Hsp_hit-frame>
      <Hsp_identity>40</Hsp_identity>
      <Hsp_positive>40</Hsp_positive>
      <Hsp_gaps>4</Hsp_gaps>
      <Hsp_align-len>49</Hsp_align-len>
      <Hsp_qseq>GCAGCCGGGGAGG-GACG--CAGGCAGGCGGCGGGCAGCG-GGAGGCGG</Hsp_qseq>
      <Hsp_hseq>GCAGCCAGGGAGGAGGCGGGCAGCGAGGAGGCGGGCAGCGAGGAGGCGG</Hsp_hseq>
      <Hsp_midline>|||||| |||||| | ||  |||  ||| ||||||||||| ||||||||</Hsp_midline>
    </Hsp>
    <Hsp>
      <Hsp_num>2</Hsp_num>
      <Hsp_bit-score>38.2554</Hsp_bit-score>
      <Hsp_score>41</Hsp_score>
      <Hsp_evalue>4.69424</Hsp_evalue>
      <Hsp_query-from>75</Hsp_query-from>
      <Hsp_query-to>143</Hsp_query-to>
      <Hsp_hit-from>6772802</Hsp_hit-from>
      <Hsp_hit-to>6772870</Hsp_hit-to>
      <Hsp_query-frame>1</Hsp_query-frame>
      <Hsp_hit-frame>1</Hsp_hit-frame>
      <Hsp_identity>53</Hsp_identity>
      <Hsp_positive>53</Hsp_positive>
      <Hsp_gaps>4</Hsp_gaps>
      <Hsp_align-len>71</Hsp_align-len>
      <Hsp_qseq>CGCCCCAGCGGTGCGGAGCGCCGCTGCGCAGCCGGGG-AGGGAC-GCAGGCAGGCGGCGGGCAGCGGGAGG</Hsp_qseq>
      <Hsp_hseq>CGCCCCCGCCGGCCGCCGCGCCGCCCGGCAGCCTCGGCAGGTACTGCGGGCAGGCGGCGGG--GAGGGAGG</Hsp_hseq>
      <Hsp_midline>|||||| || |  ||  |||||||   ||||||  || ||| || || |||||||||||||  | ||||||</Hsp_midline>
    </Hsp>
    <Hsp>
      <Hsp_num>3</Hsp_num>
      <Hsp_bit-score>37.3537</Hsp_bit-score>
      <Hsp_score>40</Hsp_score>
      <Hsp_evalue>4.69424</Hsp_evalue>
      <Hsp_query-from>119</Hsp_query-from>
      <Hsp_query-to>150</Hsp_query-to>
      <Hsp_hit-from>6751980</Hsp_hit-from>
      <Hsp_hit-to>6752013</Hsp_hit-to>
      <Hsp_query-frame>1</Hsp_query-frame>
      <Hsp_hit-frame>1</Hsp_hit-frame>
      <Hsp_identity>30</Hsp_identity>
      <Hsp_positive>30</Hsp_positive>
      <Hsp_gaps>2</Hsp_gaps>
      <Hsp_align-len>34</Hsp_align-len>
      <Hsp_qseq>CAGGCAGGCGGCGGGCAGCG-GGAGGC-GGCAGC</Hsp_qseq>
      <Hsp_hseq>CAGGGAGGAGGCGGGCAGCGAGGAGGCGGGCAGC</Hsp_hseq>
      <Hsp_midline>|||| ||| ||||||||||| |||||| ||||||</Hsp_midline>
    </Hsp>
  </Hit_hsps>
</Hit>
<Hit>
  <Hit_num>22</Hit_num>
  <Hit_id>gi|568802198|ref|NT_010393.17|</Hit_id>
  <Hit_def>Homo sapiens chromosome 16 genomic scaffold, GRCh38.p13 Primary Assembly HSCHR16_CTG1</Hit_def>
  <Hit_accession>NT_010393</Hit_accession>
  <Hit_len>18426486</Hit_len>
  <Hit_hsps>
    <Hsp>
      <Hsp_num>1</Hsp_num>
      <Hsp_bit-score>39.157</Hsp_bit-score>
      <Hsp_score>42</Hsp_score>
      <Hsp_evalue>1.34492</Hsp_evalue>
      <Hsp_query-from>84</Hsp_query-from>
      <Hsp_query-to>145</Hsp_query-to>
      <Hsp_hit-from>1816708</Hsp_hit-from>
      <Hsp_hit-to>1816648</Hsp_hit-to>
      <Hsp_query-frame>1</Hsp_query-frame>
      <Hsp_hit-frame>-1</Hsp_hit-frame>
      <Hsp_identity>50</Hsp_identity>
      <Hsp_positive>50</Hsp_positive>
      <Hsp_gaps>7</Hsp_gaps>
      <Hsp_align-len>65</Hsp_align-len>
      <Hsp_qseq>GGTGCGGAGCGCCGCTGCGCAGCCGGGGAGGGACGCAGGCA-GGCGG--CGGGCAGCGGGAGGCG</Hsp_qseq>
      <Hsp_hseq>GGTGCGGCGGGGCGGTGCGG-GCCGGGG---GACGCGGGCCTGGCGGGGCGGGCAGCGGGCGGCG</Hsp_hseq>
      <Hsp_midline>||||||| | | || ||||  |||||||   ||||| |||  |||||  ||||||||||| ||||</Hsp_midline>
    </Hsp>
  </Hit_hsps>
</Hit>
<Hit>
  <Hit_num>23</Hit_num>
  <Hit_id>gi|283837826|ref|NG_011776.1|</Hit_id>
  <Hit_def>Homo sapiens euchromatic histone lysine methyltransferase 1 (EHMT1), RefSeqGene on chromosome 9</Hit_def>
  <Hit_accession>NG_011776</Hit_accession>
  <Hit_len>224136</Hit_len>
  <Hit_hsps>
    <Hsp>
      <Hsp_num>1</Hsp_num>
      <Hsp_bit-score>38.2554</Hsp_bit-score>
      <Hsp_score>41</Hsp_score>
      <Hsp_evalue>4.69424</Hsp_evalue>
      <Hsp_query-from>94</Hsp_query-from>
      <Hsp_query-to>147</Hsp_query-to>
      <Hsp_hit-from>5063</Hsp_hit-from>
      <Hsp_hit-to>5116</Hsp_hit-to>
      <Hsp_query-frame>1</Hsp_query-frame>
      <Hsp_hit-frame>1</Hsp_hit-frame>
      <Hsp_identity>43</Hsp_identity>
      <Hsp_positive>43</Hsp_positive>
      <Hsp_gaps>4</Hsp_gaps>
      <Hsp_align-len>56</Hsp_align-len>
      <Hsp_qseq>GCCGCTGCGCAGCCGGGGAGGGACGCAGGCAGGCGGCGGGCAGCG--GGAGGCGGC</Hsp_qseq>
      <Hsp_hseq>GCAGCGGGGCCGGCGGGGGGCGGCGCGGG--GGCGGCGGGCAGCGGCGGAGGCGGC</Hsp_hseq>
      <Hsp_midline>|| || | || | ||||| | | ||| ||  ||||||||||||||  |||||||||</Hsp_midline>
    </Hsp>
  </Hit_hsps>
</Hit>
<Hit>
  <Hit_num>24</Hit_num>
  <Hit_id>gi|215820643|ref|NG_009081.1|</Hit_id>
  <Hit_def>Homo sapiens actinin alpha 2 (ACTN2), RefSeqGene on chromosome 1</Hit_def>
  <Hit_accession>NG_009081</Hit_accession>
  <Hit_len>84789</Hit_len>
  <Hit_hsps>
    <Hsp>
      <Hsp_num>1</Hsp_num>
      <Hsp_bit-score>38.2554</Hsp_bit-score>
      <Hsp_score>41</Hsp_score>
      <Hsp_evalue>4.69424</Hsp_evalue>
      <Hsp_query-from>114</Hsp_query-from>
      <Hsp_query-to>146</Hsp_query-to>
      <Hsp_hit-from>5138</Hsp_hit-from>
      <Hsp_hit-to>5106</Hsp_hit-to>
      <Hsp_query-frame>1</Hsp_query-frame>
      <Hsp_hit-frame>-1</Hsp_hit-frame>
      <Hsp_identity>28</Hsp_identity>
      <Hsp_positive>28</Hsp_positive>
      <Hsp_gaps>0</Hsp_gaps>
      <Hsp_align-len>33</Hsp_align-len>
      <Hsp_qseq>GGACGCAGGCAGGCGGCGGGCAGCGGGAGGCGG</Hsp_qseq>
      <Hsp_hseq>GGACCCACGGAGGCGGCGGGCGGCGGGCGGCGG</Hsp_hseq>
      <Hsp_midline>|||| || | ||||||||||| ||||| |||||</Hsp_midline>
    </Hsp>
  </Hit_hsps>
</Hit>
<Hit>
  <Hit_num>25</Hit_num>
  <Hit_id>gi|189217907|ref|NG_007942.1|</Hit_id>
  <Hit_def>Homo sapiens glycyl-tRNA synthetase 1 (GARS1), RefSeqGene (LRG_243) on chromosome 7</Hit_def>
  <Hit_accession>NG_007942</Hit_accession>
  <Hit_len>46469</Hit_len>
  <Hit_hsps>
    <Hsp>
      <Hsp_num>1</Hsp_num>
      <Hsp_bit-score>38.2554</Hsp_bit-score>
      <Hsp_score>41</Hsp_score>
      <Hsp_evalue>4.69424</Hsp_evalue>
      <Hsp_query-from>101</Hsp_query-from>
      <Hsp_query-to>133</Hsp_query-to>
      <Hsp_hit-from>5847</Hsp_hit-from>
      <Hsp_hit-to>5815</Hsp_hit-to>
      <Hsp_query-frame>1</Hsp_query-frame>
      <Hsp_hit-frame>-1</Hsp_hit-frame>
      <Hsp_identity>28</Hsp_identity>
      <Hsp_positive>28</Hsp_positive>
      <Hsp_gaps>0</Hsp_gaps>
      <Hsp_align-len>33</Hsp_align-len>
      <Hsp_qseq>CGCAGCCGGGGAGGGACGCAGGCAGGCGGCGGG</Hsp_qseq>
      <Hsp_hseq>CGGAGCCGGAGAGGGACGCAGGAAGTCGGAGGG</Hsp_hseq>
      <Hsp_midline>|| |||||| |||||||||||| || ||| |||</Hsp_midline>
    </Hsp>
  </Hit_hsps>
</Hit>
<Hit>
  <Hit_num>26</Hit_num>
  <Hit_id>gi|568815597|ref|NC_000001.11|</Hit_id>
  <Hit_def>Homo sapiens chromosome 1, GRCh38.p13 Primary Assembly</Hit_def>
  <Hit_accession>NC_000001</Hit_accession>
  <Hit_len>248956422</Hit_len>
  <Hit_hsps>
    <Hsp>
      <Hsp_num>1</Hsp_num>
      <Hsp_bit-score>38.2554</Hsp_bit-score>
      <Hsp_score>41</Hsp_score>
      <Hsp_evalue>4.69424</Hsp_evalue>
      <Hsp_query-from>114</Hsp_query-from>
      <Hsp_query-to>146</Hsp_query-to>
      <Hsp_hit-from>236686607</Hsp_hit-from>
      <Hsp_hit-to>236686575</Hsp_hit-to>
      <Hsp_query-frame>1</Hsp_query-frame>
      <Hsp_hit-frame>-1</Hsp_hit-frame>
      <Hsp_identity>28</Hsp_identity>
      <Hsp_positive>28</Hsp_positive>
      <Hsp_gaps>0</Hsp_gaps>
      <Hsp_align-len>33</Hsp_align-len>
      <Hsp_qseq>GGACGCAGGCAGGCGGCGGGCAGCGGGAGGCGG</Hsp_qseq>
      <Hsp_hseq>GGACCCACGGAGGCGGCGGGCGGCGGGCGGCGG</Hsp_hseq>
      <Hsp_midline>|||| || | ||||||||||| ||||| |||||</Hsp_midline>
    </Hsp>
    <Hsp>
      <Hsp_num>2</Hsp_num>
      <Hsp_bit-score>37.3537</Hsp_bit-score>
      <Hsp_score>40</Hsp_score>
      <Hsp_evalue>4.69424</Hsp_evalue>
      <Hsp_query-from>94</Hsp_query-from>
      <Hsp_query-to>129</Hsp_query-to>
      <Hsp_hit-from>44645755</Hsp_hit-from>
      <Hsp_hit-to>44645719</Hsp_hit-to>
      <Hsp_query-frame>1</Hsp_query-frame>
      <Hsp_hit-frame>-1</Hsp_hit-frame>
      <Hsp_identity>31</Hsp_identity>
      <Hsp_positive>31</Hsp_positive>
      <Hsp_gaps>1</Hsp_gaps>
      <Hsp_align-len>37</Hsp_align-len>
      <Hsp_qseq>GCCGCTGC-GCAGCCGGGGAGGGACGCAGGCAGGCGG</Hsp_qseq>
      <Hsp_hseq>GCCGCCGCAGCAGGCGGGCAGGCAGGCAGGCAGGCGG</Hsp_hseq>
      <Hsp_midline>||||| || |||| |||| ||| | ||||||||||||</Hsp_midline>
    </Hsp>
  </Hit_hsps>
</Hit>
<Hit>
  <Hit_num>27</Hit_num>
  <Hit_id>gi|568815589|ref|NC_000009.12|</Hit_id>
  <Hit_def>Homo sapiens chromosome 9, GRCh38.p13 Primary Assembly</Hit_def>
  <Hit_accession>NC_000009</Hit_accession>
  <Hit_len>138394717</Hit_len>
  <Hit_hsps>
    <Hsp>
      <Hsp_num>1</Hsp_num>
      <Hsp_bit-score>38.2554</Hsp_bit-score>
      <Hsp_score>41</Hsp_score>
      <Hsp_evalue>4.69424</Hsp_evalue>
      <Hsp_query-from>94</Hsp_query-from>
      <Hsp_query-to>147</Hsp_query-to>
      <Hsp_hit-from>137619054</Hsp_hit-from>
      <Hsp_hit-to>137619107</Hsp_hit-to>
      <Hsp_query-frame>1</Hsp_query-frame>
      <Hsp_hit-frame>1</Hsp_hit-frame>
      <Hsp_identity>43</Hsp_identity>
      <Hsp_positive>43</Hsp_positive>
      <Hsp_gaps>4</Hsp_gaps>
      <Hsp_align-len>56</Hsp_align-len>
      <Hsp_qseq>GCCGCTGCGCAGCCGGGGAGGGACGCAGGCAGGCGGCGGGCAGCG--GGAGGCGGC</Hsp_qseq>
      <Hsp_hseq>GCAGCGGGGCCGGCGGGGGGCGGCGCGGG--GGCGGCGGGCAGCGGCGGAGGCGGC</Hsp_hseq>
      <Hsp_midline>|| || | || | ||||| | | ||| ||  ||||||||||||||  |||||||||</Hsp_midline>
    </Hsp>
    <Hsp>
      <Hsp_num>2</Hsp_num>
      <Hsp_bit-score>37.3537</Hsp_bit-score>
      <Hsp_score>40</Hsp_score>
      <Hsp_evalue>4.69424</Hsp_evalue>
      <Hsp_query-from>121</Hsp_query-from>
      <Hsp_query-to>145</Hsp_query-to>
      <Hsp_hit-from>104991746</Hsp_hit-from>
      <Hsp_hit-to>104991770</Hsp_hit-to>
      <Hsp_query-frame>1</Hsp_query-frame>
      <Hsp_hit-frame>1</Hsp_hit-frame>
      <Hsp_identity>23</Hsp_identity>
      <Hsp_positive>23</Hsp_positive>
      <Hsp_gaps>0</Hsp_gaps>
      <Hsp_align-len>25</Hsp_align-len>
      <Hsp_qseq>GGCAGGCGGCGGGCAGCGGGAGGCG</Hsp_qseq>
      <Hsp_hseq>GGCGGGCGGCGGGCAGCGGGCGGCG</Hsp_hseq>
      <Hsp_midline>||| |||||||||||||||| ||||</Hsp_midline>
    </Hsp>
    <Hsp>
      <Hsp_num>3</Hsp_num>
      <Hsp_bit-score>37.3537</Hsp_bit-score>
      <Hsp_score>40</Hsp_score>
      <Hsp_evalue>4.69424</Hsp_evalue>
      <Hsp_query-from>121</Hsp_query-from>
      <Hsp_query-to>147</Hsp_query-to>
      <Hsp_hit-from>135736605</Hsp_hit-from>
      <Hsp_hit-to>135736580</Hsp_hit-to>
      <Hsp_query-frame>1</Hsp_query-frame>
      <Hsp_hit-frame>-1</Hsp_hit-frame>
      <Hsp_identity>25</Hsp_identity>
      <Hsp_positive>25</Hsp_positive>
      <Hsp_gaps>1</Hsp_gaps>
      <Hsp_align-len>27</Hsp_align-len>
      <Hsp_qseq>GGCAGGCGGCGGGCAGCGGGAGGCGGC</Hsp_qseq>
      <Hsp_hseq>GGCGGGCGGCGGGCAGCGGG-GGCGGC</Hsp_hseq>
      <Hsp_midline>||| |||||||||||||||| ||||||</Hsp_midline>
    </Hsp>
  </Hit_hsps>
</Hit>
<Hit>
  <Hit_num>28</Hit_num>
  <Hit_id>gi|568815581|ref|NC_000017.11|</Hit_id>
  <Hit_def>Homo sapiens chromosome 17, GRCh38.p13 Primary Assembly</Hit_def>
  <Hit_accession>NC_000017</Hit_accession>
  <Hit_len>83257441</Hit_len>
  <Hit_hsps>
    <Hsp>
      <Hsp_num>1</Hsp_num>
      <Hsp_bit-score>38.2554</Hsp_bit-score>
      <Hsp_score>41</Hsp_score>
      <Hsp_evalue>4.69424</Hsp_evalue>
      <Hsp_query-from>118</Hsp_query-from>
      <Hsp_query-to>150</Hsp_query-to>
      <Hsp_hit-from>44968346</Hsp_hit-from>
      <Hsp_hit-to>44968314</Hsp_hit-to>
      <Hsp_query-frame>1</Hsp_query-frame>
      <Hsp_hit-frame>-1</Hsp_hit-frame>
      <Hsp_identity>28</Hsp_identity>
      <Hsp_positive>28</Hsp_positive>
      <Hsp_gaps>0</Hsp_gaps>
      <Hsp_align-len>33</Hsp_align-len>
      <Hsp_qseq>GCAGGCAGGCGGCGGGCAGCGGGAGGCGGCAGC</Hsp_qseq>
      <Hsp_hseq>GCAGGCGGGAGGCGGGAGGCGGGAGGCGGCGGC</Hsp_hseq>
      <Hsp_midline>|||||| || ||||||  |||||||||||| ||</Hsp_midline>
    </Hsp>
  </Hit_hsps>
</Hit>
<Hit>
  <Hit_num>29</Hit_num>
  <Hit_id>gi|568815353|ref|NT_167186.2|</Hit_id>
  <Hit_def>Homo sapiens chromosome 1 genomic scaffold, GRCh38.p13 Primary Assembly HSCHR1_CTG32_1</Hit_def>
  <Hit_accession>NT_167186</Hit_accession>
  <Hit_len>25337487</Hit_len>
  <Hit_hsps>
    <Hsp>
      <Hsp_num>1</Hsp_num>
      <Hsp_bit-score>38.2554</Hsp_bit-score>
      <Hsp_score>41</Hsp_score>
      <Hsp_evalue>4.69424</Hsp_evalue>
      <Hsp_query-from>114</Hsp_query-from>
      <Hsp_query-to>146</Hsp_query-to>
      <Hsp_hit-from>13077672</Hsp_hit-from>
      <Hsp_hit-to>13077640</Hsp_hit-to>
      <Hsp_query-frame>1</Hsp_query-frame>
      <Hsp_hit-frame>-1</Hsp_hit-frame>
      <Hsp_identity>28</Hsp_identity>
      <Hsp_positive>28</Hsp_positive>
      <Hsp_gaps>0</Hsp_gaps>
      <Hsp_align-len>33</Hsp_align-len>
      <Hsp_qseq>GGACGCAGGCAGGCGGCGGGCAGCGGGAGGCGG</Hsp_qseq>
      <Hsp_hseq>GGACCCACGGAGGCGGCGGGCGGCGGGCGGCGG</Hsp_hseq>
      <Hsp_midline>|||| || | ||||||||||| ||||| |||||</Hsp_midline>
    </Hsp>
  </Hit_hsps>
</Hit>
<Hit>
  <Hit_num>30</Hit_num>
  <Hit_id>gi|568815282|ref|NT_008470.20|</Hit_id>
  <Hit_def>Homo sapiens chromosome 9 genomic scaffold, GRCh38.p13 Primary Assembly HSCHR9_CTG35</Hit_def>
  <Hit_accession>NT_008470</Hit_accession>
  <Hit_len>70114165</Hit_len>
  <Hit_hsps>
    <Hsp>
      <Hsp_num>1</Hsp_num>
      <Hsp_bit-score>38.2554</Hsp_bit-score>
      <Hsp_score>41</Hsp_score>
      <Hsp_evalue>4.69424</Hsp_evalue>
      <Hsp_query-from>94</Hsp_query-from>
      <Hsp_query-to>147</Hsp_query-to>
      <Hsp_hit-from>69398502</Hsp_hit-from>
      <Hsp_hit-to>69398555</Hsp_hit-to>
      <Hsp_query-frame>1</Hsp_query-frame>
      <Hsp_hit-frame>1</Hsp_hit-frame>
      <Hsp_identity>43</Hsp_identity>
      <Hsp_positive>43</Hsp_positive>
      <Hsp_gaps>4</Hsp_gaps>
      <Hsp_align-len>56</Hsp_align-len>
      <Hsp_qseq>GCCGCTGCGCAGCCGGGGAGGGACGCAGGCAGGCGGCGGGCAGCG--GGAGGCGGC</Hsp_qseq>
      <Hsp_hseq>GCAGCGGGGCCGGCGGGGGGCGGCGCGGG--GGCGGCGGGCAGCGGCGGAGGCGGC</Hsp_hseq>
      <Hsp_midline>|| || | || | ||||| | | ||| ||  ||||||||||||||  |||||||||</Hsp_midline>
    </Hsp>
    <Hsp>
      <Hsp_num>2</Hsp_num>
      <Hsp_bit-score>37.3537</Hsp_bit-score>
      <Hsp_score>40</Hsp_score>
      <Hsp_evalue>4.69424</Hsp_evalue>
      <Hsp_query-from>121</Hsp_query-from>
      <Hsp_query-to>145</Hsp_query-to>
      <Hsp_hit-from>36771194</Hsp_hit-from>
      <Hsp_hit-to>36771218</Hsp_hit-to>
      <Hsp_query-frame>1</Hsp_query-frame>
      <Hsp_hit-frame>1</Hsp_hit-frame>
      <Hsp_identity>23</Hsp_identity>
      <Hsp_positive>23</Hsp_positive>
      <Hsp_gaps>0</Hsp_gaps>
      <Hsp_align-len>25</Hsp_align-len>
      <Hsp_qseq>GGCAGGCGGCGGGCAGCGGGAGGCG</Hsp_qseq>
      <Hsp_hseq>GGCGGGCGGCGGGCAGCGGGCGGCG</Hsp_hseq>
      <Hsp_midline>||| |||||||||||||||| ||||</Hsp_midline>
    </Hsp>
    <Hsp>
      <Hsp_num>3</Hsp_num>
      <Hsp_bit-score>37.3537</Hsp_bit-score>
      <Hsp_score>40</Hsp_score>
      <Hsp_evalue>4.69424</Hsp_evalue>
      <Hsp_query-from>121</Hsp_query-from>
      <Hsp_query-to>147</Hsp_query-to>
      <Hsp_hit-from>67516053</Hsp_hit-from>
      <Hsp_hit-to>67516028</Hsp_hit-to>
      <Hsp_query-frame>1</Hsp_query-frame>
      <Hsp_hit-frame>-1</Hsp_hit-frame>
      <Hsp_identity>25</Hsp_identity>
      <Hsp_positive>25</Hsp_positive>
      <Hsp_gaps>1</Hsp_gaps>
      <Hsp_align-len>27</Hsp_align-len>
      <Hsp_qseq>GGCAGGCGGCGGGCAGCGGGAGGCGGC</Hsp_qseq>
      <Hsp_hseq>GGCGGGCGGCGGGCAGCGGG-GGCGGC</Hsp_hseq>
      <Hsp_midline>||| |||||||||||||||| ||||||</Hsp_midline>
    </Hsp>
  </Hit_hsps>
</Hit>
<Hit>
  <Hit_num>31</Hit_num>
  <Hit_id>gi|568802181|ref|NT_010783.16|</Hit_id>
  <Hit_def>Homo sapiens chromosome 17 genomic scaffold, GRCh38.p13 Primary Assembly HSCHR17_CTG4</Hit_def>
  <Hit_accession>NT_010783</Hit_accession>
  <Hit_len>54806562</Hit_len>
  <Hit_hsps>
    <Hsp>
      <Hsp_num>1</Hsp_num>
      <Hsp_bit-score>38.2554</Hsp_bit-score>
      <Hsp_score>41</Hsp_score>
      <Hsp_evalue>4.69424</Hsp_evalue>
      <Hsp_query-from>118</Hsp_query-from>
      <Hsp_query-to>150</Hsp_query-to>
      <Hsp_hit-from>18032366</Hsp_hit-from>
      <Hsp_hit-to>18032334</Hsp_hit-to>
      <Hsp_query-frame>1</Hsp_query-frame>
      <Hsp_hit-frame>-1</Hsp_hit-frame>
      <Hsp_identity>28</Hsp_identity>
      <Hsp_positive>28</Hsp_positive>
      <Hsp_gaps>0</Hsp_gaps>
      <Hsp_align-len>33</Hsp_align-len>
      <Hsp_qseq>GCAGGCAGGCGGCGGGCAGCGGGAGGCGGCAGC</Hsp_qseq>
      <Hsp_hseq>GCAGGCGGGAGGCGGGAGGCGGGAGGCGGCGGC</Hsp_hseq>
      <Hsp_midline>|||||| || ||||||  |||||||||||| ||</Hsp_midline>
    </Hsp>
  </Hit_hsps>
</Hit>
<Hit>
  <Hit_num>32</Hit_num>
  <Hit_id>gi|568802124|ref|NT_011387.9|</Hit_id>
  <Hit_def>Homo sapiens chromosome 20 genomic scaffold, GRCh38.p13 Primary Assembly HSCHR20_CTG1</Hit_def>
  <Hit_accession>NT_011387</Hit_accession>
  <Hit_len>26326232</Hit_len>
  <Hit_hsps>
    <Hsp>
      <Hsp_num>1</Hsp_num>
      <Hsp_bit-score>38.2554</Hsp_bit-score>
      <Hsp_score>41</Hsp_score>
      <Hsp_evalue>4.69424</Hsp_evalue>
      <Hsp_query-from>113</Hsp_query-from>
      <Hsp_query-to>145</Hsp_query-to>
      <Hsp_hit-from>604159</Hsp_hit-from>
      <Hsp_hit-to>604127</Hsp_hit-to>
      <Hsp_query-frame>1</Hsp_query-frame>
      <Hsp_hit-frame>-1</Hsp_hit-frame>
      <Hsp_identity>28</Hsp_identity>
      <Hsp_positive>28</Hsp_positive>
      <Hsp_gaps>0</Hsp_gaps>
      <Hsp_align-len>33</Hsp_align-len>
      <Hsp_qseq>GGGACGCAGGCAGGCGGCGGGCAGCGGGAGGCG</Hsp_qseq>
      <Hsp_hseq>GGGGCGCAGGCGGGCGGCGGGCACCGGCACGCG</Hsp_hseq>
      <Hsp_midline>||| ||||||| ||||||||||| ||| | |||</Hsp_midline>
    </Hsp>
  </Hit_hsps>
</Hit>
<Hit>
  <Hit_num>33</Hit_num>
  <Hit_id>gi|672228754|ref|NG_029017.2|</Hit_id>
  <Hit_def>Homo sapiens ATPase family AAA domain containing 2B (ATAD2B), RefSeqGene on chromosome 2</Hit_def>
  <Hit_accession>NG_029017</Hit_accession>
  <Hit_len>185403</Hit_len>
  <Hit_hsps>
    <Hsp>
      <Hsp_num>1</Hsp_num>
      <Hsp_bit-score>37.3537</Hsp_bit-score>
      <Hsp_score>40</Hsp_score>
      <Hsp_evalue>4.69424</Hsp_evalue>
      <Hsp_query-from>90</Hsp_query-from>
      <Hsp_query-to>149</Hsp_query-to>
      <Hsp_hit-from>4807</Hsp_hit-from>
      <Hsp_hit-to>4871</Hsp_hit-to>
      <Hsp_query-frame>1</Hsp_query-frame>
      <Hsp_hit-frame>1</Hsp_hit-frame>
      <Hsp_identity>49</Hsp_identity>
      <Hsp_positive>49</Hsp_positive>
      <Hsp_gaps>5</Hsp_gaps>
      <Hsp_align-len>65</Hsp_align-len>
      <Hsp_qseq>GAGCGCCGCTGCGCAGCCGGGGAGGG---ACGCAG-GCAGGCGGCGGG-CAGCGGGAGGCGGCAG</Hsp_qseq>
      <Hsp_hseq>GAGCGTCGCTCCCCGGCCGCCGAGCGCTGACGCCGCGCCGGGGGCGGGGCAGCTGGAGGCGGCAG</Hsp_hseq>
      <Hsp_midline>||||| |||| | | ||||  ||| |   |||| | || || |||||| |||| |||||||||||</Hsp_midline>
    </Hsp>
  </Hit_hsps>
</Hit>
<Hit>
  <Hit_num>34</Hit_num>
  <Hit_id>gi|433660868|ref|NG_033070.1|</Hit_id>
  <Hit_def>Homo sapiens potassium sodium-activated channel subfamily T member 1 (KCNT1), RefSeqGene on chromosome 9</Hit_def>
  <Hit_accession>NG_033070</Hit_accession>
  <Hit_len>97963</Hit_len>
  <Hit_hsps>
    <Hsp>
      <Hsp_num>1</Hsp_num>
      <Hsp_bit-score>37.3537</Hsp_bit-score>
      <Hsp_score>40</Hsp_score>
      <Hsp_evalue>4.69424</Hsp_evalue>
      <Hsp_query-from>121</Hsp_query-from>
      <Hsp_query-to>147</Hsp_query-to>
      <Hsp_hit-from>39421</Hsp_hit-from>
      <Hsp_hit-to>39396</Hsp_hit-to>
      <Hsp_query-frame>1</Hsp_query-frame>
      <Hsp_hit-frame>-1</Hsp_hit-frame>
      <Hsp_identity>25</Hsp_identity>
      <Hsp_positive>25</Hsp_positive>
      <Hsp_gaps>1</Hsp_gaps>
      <Hsp_align-len>27</Hsp_align-len>
      <Hsp_qseq>GGCAGGCGGCGGGCAGCGGGAGGCGGC</Hsp_qseq>
      <Hsp_hseq>GGCGGGCGGCGGGCAGCGGG-GGCGGC</Hsp_hseq>
      <Hsp_midline>||| |||||||||||||||| ||||||</Hsp_midline>
    </Hsp>
  </Hit_hsps>
</Hit>
<Hit>
  <Hit_num>35</Hit_num>
  <Hit_id>gi|568815596|ref|NC_000002.12|</Hit_id>
  <Hit_def>Homo sapiens chromosome 2, GRCh38.p13 Primary Assembly</Hit_def>
  <Hit_accession>NC_000002</Hit_accession>
  <Hit_len>242193529</Hit_len>
  <Hit_hsps>
    <Hsp>
      <Hsp_num>1</Hsp_num>
      <Hsp_bit-score>37.3537</Hsp_bit-score>
      <Hsp_score>40</Hsp_score>
      <Hsp_evalue>4.69424</Hsp_evalue>
      <Hsp_query-from>90</Hsp_query-from>
      <Hsp_query-to>149</Hsp_query-to>
      <Hsp_hit-from>23927260</Hsp_hit-from>
      <Hsp_hit-to>23927196</Hsp_hit-to>
      <Hsp_query-frame>1</Hsp_query-frame>
      <Hsp_hit-frame>-1</Hsp_hit-frame>
      <Hsp_identity>49</Hsp_identity>
      <Hsp_positive>49</Hsp_positive>
      <Hsp_gaps>5</Hsp_gaps>
      <Hsp_align-len>65</Hsp_align-len>
      <Hsp_qseq>GAGCGCCGCTGCGCAGCCGGGGAGGG---ACGCAG-GCAGGCGGCGGG-CAGCGGGAGGCGGCAG</Hsp_qseq>
      <Hsp_hseq>GAGCGTCGCTCCCCGGCCGCCGAGCGCTGACGCCGCGCCGGGGGCGGGGCAGCTGGAGGCGGCAG</Hsp_hseq>
      <Hsp_midline>||||| |||| | | ||||  ||| |   |||| | || || |||||| |||| |||||||||||</Hsp_midline>
    </Hsp>
  </Hit_hsps>
</Hit>
<Hit>
  <Hit_num>36</Hit_num>
  <Hit_id>gi|568815595|ref|NC_000003.12|</Hit_id>
  <Hit_def>Homo sapiens chromosome 3, GRCh38.p13 Primary Assembly</Hit_def>
  <Hit_accession>NC_000003</Hit_accession>
  <Hit_len>198295559</Hit_len>
  <Hit_hsps>
    <Hsp>
      <Hsp_num>1</Hsp_num>
      <Hsp_bit-score>37.3537</Hsp_bit-score>
      <Hsp_score>40</Hsp_score>
      <Hsp_evalue>4.69424</Hsp_evalue>
      <Hsp_query-from>102</Hsp_query-from>
      <Hsp_query-to>150</Hsp_query-to>
      <Hsp_hit-from>185004105</Hsp_hit-from>
      <Hsp_hit-to>185004151</Hsp_hit-to>
      <Hsp_query-frame>1</Hsp_query-frame>
      <Hsp_hit-frame>1</Hsp_hit-frame>
      <Hsp_identity>38</Hsp_identity>
      <Hsp_positive>38</Hsp_positive>
      <Hsp_gaps>2</Hsp_gaps>
      <Hsp_align-len>49</Hsp_align-len>
      <Hsp_qseq>GCAGCCGGGGAGGGACGCAGGCAGGCGGCGGGCAGCGGGAGGCGGCAGC</Hsp_qseq>
      <Hsp_hseq>GCACCCCGGGAGG--CCAAGGCAGGCGGCCGGGAGGTGGAGGCTGCAGC</Hsp_hseq>
      <Hsp_midline>||| || ||||||  |  ||||||||||| || ||  |||||| |||||</Hsp_midline>
    </Hsp>
  </Hit_hsps>
</Hit>
<Hit>
  <Hit_num>37</Hit_num>
  <Hit_id>gi|568815584|ref|NC_000014.9|</Hit_id>
  <Hit_def>Homo sapiens chromosome 14, GRCh38.p13 Primary Assembly</Hit_def>
  <Hit_accession>NC_000014</Hit_accession>
  <Hit_len>107043718</Hit_len>
  <Hit_hsps>
    <Hsp>
      <Hsp_num>1</Hsp_num>
      <Hsp_bit-score>37.3537</Hsp_bit-score>
      <Hsp_score>40</Hsp_score>
      <Hsp_evalue>4.69424</Hsp_evalue>
      <Hsp_query-from>109</Hsp_query-from>
      <Hsp_query-to>140</Hsp_query-to>
      <Hsp_hit-from>104172089</Hsp_hit-from>
      <Hsp_hit-to>104172056</Hsp_hit-to>
      <Hsp_query-frame>1</Hsp_query-frame>
      <Hsp_hit-frame>-1</Hsp_hit-frame>
      <Hsp_identity>29</Hsp_identity>
      <Hsp_positive>29</Hsp_positive>
      <Hsp_gaps>2</Hsp_gaps>
      <Hsp_align-len>34</Hsp_align-len>
      <Hsp_qseq>GGGAGGGACGCAGGCAGGCG--GCGGGCAGCGGG</Hsp_qseq>
      <Hsp_hseq>GGGAGGTAAGCAGGCAGGCGCCGCAGGCAGCGGG</Hsp_hseq>
      <Hsp_midline>|||||| | |||||||||||  || |||||||||</Hsp_midline>
    </Hsp>
  </Hit_hsps>
</Hit>
<Hit>
  <Hit_num>38</Hit_num>
  <Hit_id>gi|568815361|ref|NT_032977.10|</Hit_id>
  <Hit_def>Homo sapiens chromosome 1 genomic scaffold, GRCh38.p13 Primary Assembly HSCHR1_CTG3</Hit_def>
  <Hit_accession>NT_032977</Hit_accession>
  <Hit_len>121390471</Hit_len>
  <Hit_hsps>
    <Hsp>
      <Hsp_num>1</Hsp_num>
      <Hsp_bit-score>37.3537</Hsp_bit-score>
      <Hsp_score>40</Hsp_score>
      <Hsp_evalue>4.69424</Hsp_evalue>
      <Hsp_query-from>94</Hsp_query-from>
      <Hsp_query-to>129</Hsp_query-to>
      <Hsp_hit-from>44059767</Hsp_hit-from>
      <Hsp_hit-to>44059731</Hsp_hit-to>
      <Hsp_query-frame>1</Hsp_query-frame>
      <Hsp_hit-frame>-1</Hsp_hit-frame>
      <Hsp_identity>31</Hsp_identity>
      <Hsp_positive>31</Hsp_positive>
      <Hsp_gaps>1</Hsp_gaps>
      <Hsp_align-len>37</Hsp_align-len>
      <Hsp_qseq>GCCGCTGC-GCAGCCGGGGAGGGACGCAGGCAGGCGG</Hsp_qseq>
      <Hsp_hseq>GCCGCCGCAGCAGGCGGGCAGGCAGGCAGGCAGGCGG</Hsp_hseq>
      <Hsp_midline>||||| || |||| |||| ||| | ||||||||||||</Hsp_midline>
    </Hsp>
  </Hit_hsps>
</Hit>
<Hit>
  <Hit_num>39</Hit_num>
  <Hit_id>gi|568815351|ref|NT_022184.16|</Hit_id>
  <Hit_def>Homo sapiens chromosome 2 genomic scaffold, GRCh38.p13 Primary Assembly HSCHR2_CTG5</Hit_def>
  <Hit_accession>NT_022184</Hit_accession>
  <Hit_len>73184560</Hit_len>
  <Hit_hsps>
    <Hsp>
      <Hsp_num>1</Hsp_num>
      <Hsp_bit-score>37.3537</Hsp_bit-score>
      <Hsp_score>40</Hsp_score>
      <Hsp_evalue>4.69424</Hsp_evalue>
      <Hsp_query-from>90</Hsp_query-from>
      <Hsp_query-to>149</Hsp_query-to>
      <Hsp_hit-from>7781141</Hsp_hit-from>
      <Hsp_hit-to>7781077</Hsp_hit-to>
      <Hsp_query-frame>1</Hsp_query-frame>
      <Hsp_hit-frame>-1</Hsp_hit-frame>
      <Hsp_identity>49</Hsp_identity>
      <Hsp_positive>49</Hsp_positive>
      <Hsp_gaps>5</Hsp_gaps>
      <Hsp_align-len>65</Hsp_align-len>
      <Hsp_qseq>GAGCGCCGCTGCGCAGCCGGGGAGGG---ACGCAG-GCAGGCGGCGGG-CAGCGGGAGGCGGCAG</Hsp_qseq>
      <Hsp_hseq>GAGCGTCGCTCCCCGGCCGCCGAGCGCTGACGCCGCGCCGGGGGCGGGGCAGCTGGAGGCGGCAG</Hsp_hseq>
      <Hsp_midline>||||| |||| | | ||||  ||| |   |||| | || || |||||| |||| |||||||||||</Hsp_midline>
    </Hsp>
  </Hit_hsps>
</Hit>
<Hit>
  <Hit_num>40</Hit_num>
  <Hit_id>gi|568815340|ref|NT_005612.17|</Hit_id>
  <Hit_def>Homo sapiens chromosome 3 genomic scaffold, GRCh38.p13 Primary Assembly HSCHR3_CTG2_1</Hit_def>
  <Hit_accession>NT_005612</Hit_accession>
  <Hit_len>104529985</Hit_len>
  <Hit_hsps>
    <Hsp>
      <Hsp_num>1</Hsp_num>
      <Hsp_bit-score>37.3537</Hsp_bit-score>
      <Hsp_score>40</Hsp_score>
      <Hsp_evalue>4.69424</Hsp_evalue>
      <Hsp_query-from>102</Hsp_query-from>
      <Hsp_query-to>150</Hsp_query-to>
      <Hsp_hit-from>91298531</Hsp_hit-from>
      <Hsp_hit-to>91298577</Hsp_hit-to>
      <Hsp_query-frame>1</Hsp_query-frame>
      <Hsp_hit-frame>1</Hsp_hit-frame>
      <Hsp_identity>38</Hsp_identity>
      <Hsp_positive>38</Hsp_positive>
      <Hsp_gaps>2</Hsp_gaps>
      <Hsp_align-len>49</Hsp_align-len>
      <Hsp_qseq>GCAGCCGGGGAGGGACGCAGGCAGGCGGCGGGCAGCGGGAGGCGGCAGC</Hsp_qseq>
      <Hsp_hseq>GCACCCCGGGAGG--CCAAGGCAGGCGGCCGGGAGGTGGAGGCTGCAGC</Hsp_hseq>
      <Hsp_midline>||| || ||||||  |  ||||||||||| || ||  |||||| |||||</Hsp_midline>
    </Hsp>
  </Hit_hsps>
</Hit>
<Hit>
  <Hit_num>41</Hit_num>
  <Hit_id>gi|568802206|ref|NT_026437.13|</Hit_id>
  <Hit_def>Homo sapiens chromosome 14 genomic scaffold, GRCh38.p13 Primary Assembly HSCHR14_CTG1</Hit_def>
  <Hit_accession>NT_026437</Hit_accession>
  <Hit_len>88660195</Hit_len>
  <Hit_hsps>
    <Hsp>
      <Hsp_num>1</Hsp_num>
      <Hsp_bit-score>37.3537</Hsp_bit-score>
      <Hsp_score>40</Hsp_score>
      <Hsp_evalue>4.69424</Hsp_evalue>
      <Hsp_query-from>109</Hsp_query-from>
      <Hsp_query-to>140</Hsp_query-to>
      <Hsp_hit-from>85948566</Hsp_hit-from>
      <Hsp_hit-to>85948533</Hsp_hit-to>
      <Hsp_query-frame>1</Hsp_query-frame>
      <Hsp_hit-frame>-1</Hsp_hit-frame>
      <Hsp_identity>29</Hsp_identity>
      <Hsp_positive>29</Hsp_positive>
      <Hsp_gaps>2</Hsp_gaps>
      <Hsp_align-len>34</Hsp_align-len>
      <Hsp_qseq>GGGAGGGACGCAGGCAGGCG--GCGGGCAGCGGG</Hsp_qseq>
      <Hsp_hseq>GGGAGGTAAGCAGGCAGGCGCCGCAGGCAGCGGG</Hsp_hseq>
      <Hsp_midline>|||||| | |||||||||||  || |||||||||</Hsp_midline>
    </Hsp>
  </Hit_hsps>
</Hit>
</Iteration_hits>
  <Iteration_stat>
    <Statistics>
      <Statistics_db-num>26066</Statistics_db-num>
      <Statistics_db-len>1678746408632</Statistics_db-len>
      <Statistics_hsp-len>0</Statistics_hsp-len>
      <Statistics_eff-space>0</Statistics_eff-space>
      <Statistics_kappa>0.41</Statistics_kappa>
      <Statistics_lambda>0.625</Statistics_lambda>
      <Statistics_entropy>0.78</Statistics_entropy>
    </Statistics>
  </Iteration_stat>
</Iteration>
</BlastOutput_iterations>
</BlastOutput>
